# Supplementary material for: Specialisation events of fungal metacommunities exposed to a persistent organic pollutant are suggestive of augmented pathogenic potential
Source: Microbiome. 2018 Nov 22;6:208. doi: 10.1186/s40168-018-0589-y (PMC6251201; doi:10.1186/s40168-018-0589-y)
Supplement: Supplementary file 2 — Mass spectrometry datasets (xls format) on the metabonomics of the metacommunity. (XLSX 16 kb) [file 40168_2018_589_MOESM2_ESM.xlsx]

## Sheet: Metabolites - MS
Mycelia
3 days
Confirmed	Target name	Area	RT (min)	Formula	Expected m/z	Measured m/z	Delta m/z (ppm)	Isotopic patern score (%)	Num isotopes matched	Adducts
1 of 1	Tetrachlorocatechol	7.22E+05	6.28	C6H2Cl4O2	244.8736	244.8736	-0.01	100	6 of 7	H-Loss** HCO2-Gain
1 of 1	Pentachlorophenol	6.36E+07	7.44	C6HCl5O	262.8397	262.8398	0.21	100	11 of 15	H-Loss** HCO2-Gain
5 days
Confirmed	Target name	Area	RT (min)	Formula	Expected m/z	Measured m/z	Delta m/z (ppm)	Isotopic patern score (%)	Num isotopes matched	Adducts
1 of 1	Maleylacetate	1.47E+06	1.66	C6H6O5	157.0142	157.0146	2.27	100	2 of 2	H-Loss** HCO2-Gain
1 of 1	3-oxoadipate	3.08E+06	1.47	C6H8O5	159.0299	159.0302	2.08	100	2 of 2	H-Loss** HCO2-Gain
1 of 1	Tetrachlorocatechol	6.43E+07	6.27	C6H2Cl4O2	244.8736	244.8736	-0.26	100	10 of 14	H-Loss** HCO2-Gain
1 of 1	Tetrachlorohydroquinone	3.14E+06	5.63	C6H2Cl4O3	244.8736	244.8734	-0.69	100	8 of 9	H-Loss** HCO2-Gain
1 of 1	Pentachlorophenol	1.16E+09	7.42	C6HCl5O	262.8397	262.8398	0.21	100	12 of 16	H-Loss** HCO2-Gain
7 days
Confirmed	Target name	Area	RT (min)	Formula	Expected m/z	Measured m/z	Delta m/z (ppm)	Isotopic patern score (%)	Num isotopes matched	Adducts
1 of 1	Maleylacetate	1.01E+06	1.68	C6H6O5	157.0142	157.0143	0.32	100	2 of 2	H-Loss** HCO2-Gain
1 of 1	Tetrachlorocatechol	5.03E+07	6.27	C6H2Cl4O2	244.8736	244.8734	-0.82	100	9 of 13	H-Loss** HCO2-Gain
1 of 1	Tetrachlorohydroquinone	1.89E+06	5.63	C6H2Cl4O3	244.8736	244.8736	-0.13	100	7 of 7	H-Loss** HCO2-Gain
1 of 1	Pentachlorophenol	3.80E+09	7.43	C6HCl5O	262.8397	262.8397	-0.02	100	12 of 16	H-Loss** HCO2-Gain
10 days
Confirmed	Target name	Area	RT (min)	Formula	Expected m/z	Measured m/z	Delta m/z (ppm)	Isotopic patern score (%)	Num isotopes matched	Adducts
1 of 1	Tetrachlorocatechol	1.08E+06	6.28	C6H2Cl4O2	244.8736	244.8734	-0.82	100	6 of 7	H-Loss** HCO2-Gain
1 of 1	Pentachlorophenol	3.22E+06	7.45	C6HCl5O	262.8397	262.8396	-0.37	100	9 of 9	H-Loss** HCO2-Gain
Extracellular
3 days
Confirmed	Target name	Area	RT (min)	Formula	Expected m/z	Measured m/z	Delta m/z (ppm)	Isotopic patern score (%)	Num isotopes matched	Adducts
1 of 1	Tetrachlorohydroquinone	4.66E+06	5.64	C6H2Cl4O3	244.8736	244.8735	-0.32	100	9 of 12	H-Loss** HCO2-Gain
1 of 1	Tetrachlororesorcinol	2.30E+07	5.89	C6H2Cl4O3	244.8736	244.8736	-0.13	100	7 of 10	H-Loss** HCO2-Gain
1 of 1	Tetrachlorocathecol	1.53E+07	6.28	C6H2Cl4O3	244.8736	244.8735	-0.57	100	9 of 12	H-Loss** HCO2-Gain
1 of 1	Tetrachlorophenol	2.54E+06	7.01	C6H2Cl4O	228.8787	228.8786	-0.63	100	8 of 8	H-Loss** HCO2-Gain
1 of 1	Pentachlorophenol	6.97E+09	7.44	C6HCl5O	262.8397	262.8399	0.56	100	13 of 18	H-Loss** HCO2-Gain
5 days
Confirmed	Target name	Area	RT (min)	Formula	Expected m/z	Measured m/z	Delta m/z (ppm)	Isotopic patern score (%)	Num isotopes matched	Adducts
1 of 1	Trihydroxybenzene	8.93E+06	1.08	C6H6O3	125.0244	125.0246	1.4	100	2 of 3	H-Loss** HCO2-Gain
1 of 1	Pentachlorophenol	4.51E+06	7.44	C6HCl5O	262.8397	262.8398	0.33	100	9 of 9	H-Loss** HCO2-Gain
7 days
Confirmed	Target name	Area	RT (min)	Formula	Expected m/z	Measured m/z	Delta m/z (ppm)	Isotopic patern score (%)	Num isotopes matched	Adducts
1 of 1	3-oxoadipate	3.23E+07	1.48	C6H8O5	159.0299	159.0300	0.74	100	2 of 3	H-Loss** HCO2-Gain
1 of 1	Maleylacetate	1.01E+06	1.67	C6H6O5	157.0142	157.0143	0.32	100	3 of 3	H-Loss** HCO2-Gain
1 of 1	Trihydroxybenzene	5.26E+07	1.08	C6H6O3	125.0244	125.0246	1.13	100	4 of 6	H-Loss** HCO2-Gain
1 of 1	Pentachlorophenol	5.33E+06	7.43	C6HCl5O	262.8397	262.8397	-0.14	100	8 of 9	H-Loss** HCO2-Gain
10 days
Confirmed	Target name	Area	RT (min)	Formula	Expected m/z	Measured m/z	Delta m/z (ppm)	Isotopic patern score (%)	Num isotopes matched	Adducts
1 of 1	Maleylacetate	4.44E+06	1.67	C6H6O5	157.0142	157.0145	1.39	100	3 of 3	H-Loss** HCO2-Gain
1 of 1	3-oxoadipate	1.31E+07	4.38	C6H8O5	159.0299	159.0301	1.50	100	2 of 2	H-Loss** HCO2-Gain
1 of 1	Trihydroxybenzene	2.89E+07	4.62	C6H6O3	125.0244	125.0246	1.07	100	2 of 3	H-Loss** HCO2-Gain
1 of 1	Pentachlorophenol	7.03E+06	7.43	C6HCl5O	262.8397	262.8397	-0.14	100	8 of 9	H-Loss** HCO2-Gain
Abiotic Controls (AC)
AC	38 µM
Confirmed	Target name	Area	RT (min)	Formula	Expected m/z	Measured m/z	Delta m/z (ppm)	Isotopic patern score (%)	Num isotopes matched	Adducts
1 of 1	Tetrachlorocatechol	5.73E+07	6.27	C6H2Cl4O2	244.8736	244.8734	-0.76	100	9 of 12	H-Loss** HCO2-Gain
1 of 1	Tetrachlorophenol	1.95E+06	6.99	C6H2Cl4O	228.8787	228.8786	-0.29	100	6 of 7	H-Loss** HCO2-Gain
1 of 1	Pentachlorophenol	1.77E+10	7.43	C6HCl5O	262.8397	262.8397	-0.02	100	12 of 16	H-Loss** HCO2-Gain
AC	38 µM
Confirmed	Target name	Area	RT (min)	Formula	Expected m/z	Measured m/z	Delta m/z (ppm)	Isotopic patern score (%)	Num isotopes matched	Adducts
1 of 1	Tetrachlorocatechol	4.92E+07	6.27	C6H2Cl4O2	244.8736	244.8734	-0.69	100	9 of 12	H-Loss** HCO2-Gain
1 of 1	Tetrachlorophenol	2.26E+06	7.00	C6H2Cl4O	228.8787	228.8785	-0.69	100	7 of 7	H-Loss** HCO2-Gain
1 of 1	Pentachlorophenol	7.64E+09	7.43	C6HCl5O	262.8397	262.8398	0.10	100	11 of 17	H-Loss** HCO2-Gain
AC	38 µM
Confirmed	Target name	Area	RT (min)	Formula	Expected m/z	Measured m/z	Delta m/z (ppm)	Isotopic patern score (%)	Num isotopes matched	Adducts
1 of 1	Tetrachlorocatechol	8.07E+07	6.27	C6H2Cl4O2	244.8736	244.8735	-0.51	100	10 of 14	H-Loss** HCO2-Gain
1 of 1	Tetrachlorophenol	1.08E+06	6.99	C6H2Cl4O	228.8787	228.8786	-0.36	100	7 of 7	H-Loss** HCO2-Gain
1 of 1	Pentachlorophenol	1.09E+10	7.43	C6HCl5O	262.8397	262.8398	0.10	100	13 of 18	H-Loss** HCO2-Gain
