# Supplementary material for: Specialisation events of fungal metacommunities exposed to a persistent organic pollutant are suggestive of augmented pathogenic potential
Source: Microbiome. 2018 Nov 22;6:208. doi: 10.1186/s40168-018-0589-y (PMC6251201; doi:10.1186/s40168-018-0589-y)
Supplement: Supplementary file 3 — Biolog FF datasets (xls format): normalised datasets of the absorbance of each substrate, disclosing alterations upon exposure to PCP compared to control conditions. (XLSX 28 kb) [file 40168_2018_589_MOESM3_ESM.xlsx]

## Sheet: Parameters
Application: Tecan i-Control		Tecan i-Control , 1.4.5.0
Device: infinite 200		Serial number: 802004205
Firmware: V_2.02_11/06_InfiniTe (Dec 13 2006/16.18.16)		MAI, V_2.02_11/06_InfiniTe (Dec 13 2006/16.18.16)
System		PC-AEM
User		PC-AEM\User
Plate		Corning 96 Flat Bottom Transparent Polystyrol [COS96ft.pdfx]
Plate-ID (Stacker)
Shaking (Orbital) Duration:		5	s
Shaking (Orbital) Amplitude:		4	mm
Label: Label1
Mode		Absorbance
Wavelength		490	nm
Bandwidth		9	nm
Number of Flashes		25
Settle Time		0	ms

## Sheet: Normalized absorbance data
Normalized data (absorbance at 490 nm)
Functional category	C/N source	Control 3 days	PCP 3 days	Control 10 days	PCP 10 days
Amines/Amides	2-Amino Ethanol	1.10837	1.75179	1.1566	1.37099
Amines/Amides	Alaninamide	1.1781	1.5838	0.561802	1.2986
Amines/Amides	D-Glucosamine	0.513538	0.673897	0.432679	0.247053
Amines/Amides	Glucuronamide	0.057042	0.0272454	0.0461357	0
Amines/Amides	Putrescine	1.42572	1.36176	1.3523	1.6578
Amines/Amides	Succinamic Acid	1.15543	1.00716	0.796607	0.81257
Aminoacids	Glycyl-L-Glutamic acid	0.73933	1.09209	1.03417	1.12055
Aminoacids	L-Alanine	1.78812	1.79783	1.95988	2.25618
Aminoacids	L-Alanyl-Glycine	1.45412	1.80842	1.26388	1.73503
Aminoacids	L-Asparagine	1.83982	1.67046	1.53648	1.68806
Aminoacids	L-Aspartic Acid	1.46001	1.34839	1.19407	0.956201
Aminoacids	L-Glutamic Acid	1.34838	1.28177	1.24828	0.921016
Aminoacids	L-Ornithine	1.88025	1.63892	1.8764	1.94041
Aminoacids	L-Phenylalanine	1.98671	2.17914	1.07272	1.95553
Aminoacids	L-Proline	1.7695	1.8279	1.6611	1.79817
Aminoacids	L-Pyroglutamic acid	1.46724	1.41028	1.40446	1.20073
Aminoacids	L-Serine	1.73907	1.70292	1.33235	1.60282
Aminoacids	L-Threonine	1.8315	1.68858	1.66517	1.62247
Aminoacids	γ-Amino-butyric acid	1.72404	1.69742	1.32417	1.34587
Carbohydrates	Adonitol	0.954965	0.62644	1.10698	0.748714
Carbohydrates	Arbutin	0.853135	1.11497	1.25078	1.5125
Carbohydrates	D-Arabinose	0.132315	0.036693	0.1221	0.0359793
Carbohydrates	D-Arabitol	1.15446	0.93463	1.27954	1.07009
Carbohydrates	D-Cellobiose	0.807304	1.0885	0.90389	0.569418
Carbohydrates	D-Fructose	1.03575	0.995765	1.14119	0.829662
Carbohydrates	D-Galactose	0.981989	1.08099	0.948543	0.7784
Carbohydrates	D-Mannitol	0.979278	0.720489	1.02733	0.932481
Carbohydrates	D-Mannose	1.29577	1.14711	1.39987	1.44656
Carbohydrates	D-Melezitose	1.7261	1.62103	1.88773	1.80956
Carbohydrates	D-Melibiose	1.07916	0.903589	1.22505	1.11161
Carbohydrates	D-Psicose	0.295389	0.249828	0.397334	0.530553
Carbohydrates	D-Raffinose	1.61018	1.60922	1.64683	1.48355
Carbohydrates	D-Ribose	0.947823	0.955651	0.810334	0.868715
Carbohydrates	D-Sorbitol	1.12709	1.45108	1.33491	1.62621
Carbohydrates	D-Tagatose	0.54419	0.501435	1.00721	0.0509423
Carbohydrates	D-Trehalose	1.48634	1.25266	1.51376	1.8313
Carbohydrates	D-Xylose	1.12214	1.35337	1.36209	1.96521
Carbohydrates	Gentiobiose	1.28278	0.863149	1.08332	1.10868
Carbohydrates	i-Erythritol	1.43775	1.05877	1.43307	1.10959
Carbohydrates	Lactulose	0.228666	0.0700784	0.269312	0.049426
Carbohydrates	L-Arabinose	1.00301	0.970709	1.03155	0.106492
Carbohydrates	L-Fucose	0.708851	0.209191	1.02409	0.560975
Carbohydrates	L-Rhamnose	0.844832	0.778097	1.0129	1.12965
Carbohydrates	L-Sorbose	1.10896	1.76574	0.918857	1.13879
Carbohydrates	Maltitol	0.525494	0.97225	1.34108	0.879097
Carbohydrates	Maltose	0.959214	1.03047	1.09094	1.05987
Carbohydrates	Maltotriose	1.04207	0.970134	0.78733	0.757437
Carbohydrates	m-Inositol	0.909329	0.705394	1.16327	0.680721
Carbohydrates	N-Acetyl-D Glucosamine	2.2273	2.08499	2.31838	2.21069
Carbohydrates	N-Acetyl-D Mannosamine	0	0	0.70129	0
Carbohydrates	N-Acetyl-D-Galactosamine	1.60166	0.473379	0.380906	1.01218
Carbohydrates	Palatinose	1.07047	1.20658	1.47001	1.27568
Carbohydrates	Sedoheptulosan	0.392744	0.178894	0.26194	0.122625
Carbohydrates	Stachyose	1.21864	1.71941	1.19598	1.3217
Carbohydrates	Sucrose	1.27974	1.30824	1.40589	1.62354
Carbohydrates	Turanose	1.39821	1.5197	1.74489	2.24476
Carbohydrates	Xylitol	1.76432	1.63605	1.7668	1.87568
Carbohydrates	α-D-Glucose	1.02037	1.1068	1.15436	1.04968
Carbohydrates	α-D-Lactose	0.535147	0.194339	0.44541	0.233944
Carbohydrates	α-Methyl-D-Galactoside	0.487234	0.481203	0.644336	0.575668
Carbohydrates	α-Methyl-D-Glucoside	0.590365	0.453649	1.1704	0.738677
Carbohydrates	β-Methyl-D-Galactoside	0.294266	0.151195	0.637373	0.490068
Carbohydrates	β-Methyl-D-Glucoside	1.06963	0.880223	1.3942	1.23275
Carboxylic acid	2-Keto-D-Gluconic acid	1.68129	1.49863	1.68385	1.57448
Carboxylic acid	D-Galacturonic acid	0.635439	0.0939606	0.308107	0.0614505
Carboxylic acid	D-Gluconic Acid	1.57403	1.45095	1.53378	1.61181
Carboxylic acid	D-Glucuronic Acid	1.33587	1.48933	1.35685	1.32862
Carboxylic acid	D-Malic Acid	1.55887	1.40262	0.981207	0.878435
Carboxylic acid	D-Saccharic Acid	1.09344	1.23543	1.05658	1.14036
Carboxylic acid	Fumaric Acid	1.5134	1.25026	1.20412	1.00456
Carboxylic acid	L-Lactic Acid	1.46722	1.25665	1.17035	1.19743
Carboxylic acid	L-Malic Acid	1.45201	1.39569	1.10158	0.92186
Carboxylic acid	N-Acetyl-L glutamic acid	0.206842	0.459827	0.283446	0.431077
Carboxylic acid	p-Hydroxyphenylacetic acid	1.23918	1.5872	1.22144	1.7944
Carboxylic acid	Quinic Acid	1.52411	1.34661	1.40123	1.23087
Carboxylic acid	Sebacic Acid	1.21172	1.77094	0.645552	0.790034
Carboxylic acid	Succinic Acid	1.29982	1.28479	0.960688	0.946266
Carboxylic acid	α-Keto-glutaric acid	1.35149	1.40067	1.21934	1.1304
Carboxylic acid	β-Hydroxy-butyric acid	1.37131	1.28612	0.724649	0.597095
Carboxylic acid	γ-Hydroxy-butyric acid	1.05415	0.795913	0.659633	0.367281
Miscellaneous	Adenosine	0.302032	0.372001	0.123104	0.887435
Miscellaneous	Adenosine-5'Monophosphate	0.16089	0.82053	0.507943	0.723458
Miscellaneous	Amygdalin	0.515389	0.53567	0.701013	0.738328
Miscellaneous	Bromosuccinic acid	0.267263	0.455612	0.614996	0.962325
Miscellaneous	D-Lactic Acid Methyl Ester	0.131359	0.0703887	0.3088	0.483838
Miscellaneous	Glucose-1 Phosphate	1.65281	1.66894	0.901378	1.30955
Miscellaneous	Glycerol	1.7159	2.24199	1.79166	2.49311
Miscellaneous	Salicin	0.513707	0.831959	1.3272	1.52327
Miscellaneous	Succinic Acid Mono-Methyl Ester	0.857785	1.04467	0.890393	0.497852
Miscellaneous	Uridine	0.0775605	0.391201	0.31292	0.832262
Polymers	Dextrin	0.797438	0.727563	1.23052	0.974038
Polymers	Glycogen	0.376657	0.443588	1.00508	0.973439
Polymers	Tween 80	1.4268	1.40845	1.25157	0.986381
Polymers	α-Cyclodextrin	0	0	0.0213391	0
Polymers	β-Cyclodextrin	0.0334884	0	0.367081	0.28842

## Sheet: All changing_3 days
Category	Substrate	% increase with PCP		Category	Substrate	% decrease with PCP
Amines/Amides	2-Amino Ethanol	36.7291		Amines/Amides	Glucuronamide	52.2363
Amines/Amides	Alaninamide	25.6157		Amines/Amides	Succinamic Acid	12.8326
Amines/Amides	D-Glucosamine	23.7958		Amines/Amides	Putrescine	4.48604
Aminoacids	Glycyl-L-Glutamic acid	32.3014		Aminoacids	L-Ornithine	12.8349
Aminoacids	L-Alanyl-Glycine	19.5917		Aminoacids	L-Asparagine	9.20524
Aminoacids	L-Phenylalanine	8.83068		Aminoacids	L-Threonine	7.80343
Aminoacids	L-Proline	3.1948		Aminoacids	L-Aspartic Acid	7.64557
Aminoacids	L-Alanine	0.540164		Aminoacids	L-Glutamic Acid	4.93995
Carbohydrates	Maltitol	45.9507		Aminoacids	L-Pyroglutamic acid	3.8824
Carbohydrates	L-Sorbose	37.1955		Aminoacids	L-Serine	2.07905
Carbohydrates	Stachyose	29.1242		Aminoacids	γ-Amino-butyric acid	1.54402
Carbohydrates	D-Cellobiose	25.8332		Carbohydrates	D-Arabinose	72.2684
Carbohydrates	Arbutin	23.4839		Carbohydrates	L-Fucose	70.4888
Carbohydrates	D-Sorbitol	22.3278		Carbohydrates	N-Acetyl-D-Galactosamine	70.4444
Carbohydrates	D-Xylose	17.0854		Carbohydrates	Lactulose	69.3533
Carbohydrates	Palatinose	11.2803		Carbohydrates	α-D-Lactose	63.6849
Carbohydrates	D-Galactose	9.15821		Carbohydrates	Sedoheptulosan	54.4503
Carbohydrates	Turanose	7.99465		Carbohydrates	β-Methyl-D-Galactoside	48.6196
Carbohydrates	α-D-Glucose	7.80916		Carbohydrates	Adonitol	34.4018
Carbohydrates	Maltose	6.91456		Carbohydrates	Gentiobiose	32.7125
Carbohydrates	Sucrose	2.17885		Carbohydrates	D-Mannitol	26.4265
Carbohydrates	D-Ribose	0.81913		Carbohydrates	i-Erythritol	26.3591
Carbohydrates	N-Acetyl-D Mannosamine	0		Carbohydrates	α-Methyl-D-Glucoside	23.1579
Carboxylic acid	N-Acetyl-L glutamic acid	55.0174		Carbohydrates	m-Inositol	22.4271
Carboxylic acid	Sebacic Acid	31.5778		Carbohydrates	D-Arabitol	19.0416
Carboxylic acid	p-Hydroxyphenylacetic acid	21.9269		Carbohydrates	β-Methyl-D-Glucoside	17.7079
Carboxylic acid	D-Saccharic Acid	11.4933		Carbohydrates	D-Melibiose	16.2689
Carboxylic acid	D-Glucuronic Acid	10.304		Carbohydrates	D-Trehalose	15.7217
Carboxylic acid	α-Keto-glutaric acid	3.51123		Carbohydrates	D-Psicose	15.4243
Miscellaneous	Adenosine-5'Monophosphate	80.392		Carbohydrates	D-Mannose	11.4729
Miscellaneous	Uridine	80.1738		Carbohydrates	L-Rhamnose	7.89918
Miscellaneous	Bromosuccinic acid	41.3397		Carbohydrates	D-Tagatose	7.85674
Miscellaneous	Salicin	38.2533		Carbohydrates	Xylitol	7.27033
Miscellaneous	Glycerol	23.4652		Carbohydrates	Maltotriose	6.9033
Miscellaneous	Adenosine	18.8088		Carbohydrates	N-Acetyl-D Glucosamine	6.38966
Miscellaneous	Succinic Acid Mono-Methyl Ester	17.8891		Carbohydrates	D-Melezitose	6.08736
Miscellaneous	Amygdalin	3.78624		Carbohydrates	D-Fructose	3.86041
Miscellaneous	Glucose-1 Phosphate	0.96677		Carbohydrates	L-Arabinose	3.2205
Polymers	Glycogen	15.0885		Carbohydrates	α-Methyl-D-Galactoside	1.23763
Polymers	α-Cyclodextrin	0		Carbohydrates	D-Raffinose	0.0594905
				Carboxylic acid	D-Galacturonic acid	85.2133
				Carboxylic acid	γ-Hydroxy-butyric acid	24.4971
				Carboxylic acid	Fumaric Acid	17.3872
				Carboxylic acid	L-Lactic Acid	14.3519
				Carboxylic acid	Quinic Acid	11.646
				Carboxylic acid	2-Keto-D-Gluconic acid	10.864
				Carboxylic acid	D-Malic Acid	10.0233
				Carboxylic acid	D-Gluconic Acid	7.81957
				Carboxylic acid	β-Hydroxy-butyric acid	6.21276
				Carboxylic acid	L-Malic Acid	3.8786
				Carboxylic acid	Succinic Acid	1.15671
				Miscellaneous	D-Lactic Acid Methyl Ester	46.4151
				Polymers	β-Cyclodextrin	100
				Polymers	Dextrin	8.76243
				Polymers	Tween 80	1.28643

## Sheet: ALL changing_10 days
Category	Substrate	% increase with PCP		Category	Substrate	% decrease with PCP
Amines/Amides	Alaninamide	56.7378		Amines/Amides	Glucuronamide	100
Amines/Amides	Putrescine	18.4281		Amines/Amides	D-Glucosamine	42.9016
Amines/Amides	2-Amino Ethanol	15.6374		Aminoacids	L-Glutamic Acid	26.2169
Amines/Amides	Succinamic Acid	1.96446		Aminoacids	L-Aspartic Acid	19.9209
Aminoacids	L-Phenylalanine	45.1442		Aminoacids	L-Pyroglutamic acid	14.506
Aminoacids	L-Alanyl-Glycine	27.1549		Aminoacids	L-Threonine	2.56436
Aminoacids	L-Serine	16.8745		Carbohydrates	N-Acetyl-D Mannosamine	100
Aminoacids	L-Alanine	13.1329		Carbohydrates	D-Tagatose	94.9422
Aminoacids	L-Asparagine	8.97955		Carbohydrates	L-Arabinose	89.6765
Aminoacids	Glycyl-L-Glutamic acid	7.70927		Carbohydrates	Lactulose	81.6473
Aminoacids	L-Proline	7.62292		Carbohydrates	D-Arabinose	70.5329
Aminoacids	L-Ornithine	3.29905		Carbohydrates	Sedoheptulosan	53.1858
Aminoacids	γ-Amino-butyric acid	1.61188		Carbohydrates	α-D-Lactose	47.4768
Carbohydrates	N-Acetyl-D-Galactosamine	62.3676		Carbohydrates	L-Fucose	45.2222
Carbohydrates	D-Xylose	30.6898		Carbohydrates	m-Inositol	41.4823
Carbohydrates	D-Psicose	25.1095		Carbohydrates	D-Cellobiose	37.0036
Carbohydrates	Turanose	22.2683		Carbohydrates	α-Methyl-D-Glucoside	36.8868
Carbohydrates	L-Sorbose	19.3132		Carbohydrates	Maltitol	34.4483
Carbohydrates	D-Sorbitol	17.9126		Carbohydrates	Adonitol	32.3645
Carbohydrates	D-Trehalose	17.3391		Carbohydrates	D-Fructose	27.2984
Carbohydrates	Arbutin	17.3037		Carbohydrates	β-Methyl-D-Galactoside	23.1112
Carbohydrates	Sucrose	13.406		Carbohydrates	i-Erythritol	22.5725
Carbohydrates	L-Rhamnose	10.3348		Carbohydrates	D-Galactose	17.9374
Carbohydrates	Stachyose	9.51166		Carbohydrates	D-Arabitol	16.3691
Carbohydrates	D-Ribose	6.72043		Carbohydrates	Palatinose	13.2198
Carbohydrates	Xylitol	5.80501		Carbohydrates	β-Methyl-D-Glucoside	11.5796
Carbohydrates	D-Mannose	3.22749		Carbohydrates	α-Methyl-D-Galactoside	10.6572
Carbohydrates	Gentiobiose	2.28754		Carbohydrates	D-Raffinose	9.91482
Carboxylic acid	D-Glucuronic Acid	36.177		Carbohydrates	D-Melibiose	9.25974
Carboxylic acid	N-Acetyl-L glutamic acid	34.247		Carbohydrates	D-Mannitol	9.23264
Carboxylic acid	p-Hydroxyphenylacetic acid	31.9306		Carbohydrates	α-D-Glucose	9.06818
Carboxylic acid	Sebacic Acid	18.2881		Carbohydrates	N-Acetyl-D Glucosamine	4.64533
Carboxylic acid	D-Saccharic Acid	7.34642		Carbohydrates	D-Melezitose	4.14057
Carboxylic acid	D-Gluconic Acid	4.84151		Carbohydrates	Maltotriose	3.79674
Carboxylic acid	L-Lactic Acid	2.26138		Carbohydrates	Maltose	2.84855
Miscellaneous	Adenosine	86.1281		Carboxylic acid	D-Galacturonic acid	80.0555
Miscellaneous	Uridine	62.4013		Carboxylic acid	γ-Hydroxy-butyric acid	44.3204
Miscellaneous	Bromosuccinic acid	36.0927		Carboxylic acid	β-Hydroxy-butyric acid	17.6021
Miscellaneous	Glucose-1 Phosphate	31.1687		Carboxylic acid	Fumaric Acid	16.5727
Miscellaneous	Adenosine-5'Monophosphate	29.7896		Carboxylic acid	L-Malic Acid	16.3146
Miscellaneous	Glycerol	28.1355		Carboxylic acid	Quinic Acid	12.1576
Miscellaneous	Salicin	12.8716		Carboxylic acid	D-Malic Acid	10.474
Miscellaneous	Amygdalin	5.05392		Carboxylic acid	α-Keto-glutaric acid	7.29424
Miscellaneous	D-Lactic Acid Methyl Ester	0		Carboxylic acid	2-Keto-D-Gluconic acid	6.49479
				Carboxylic acid	Succinic Acid	1.50126
				Miscellaneous	Succinic Acid Mono-Methyl Ester	44.0863
				Polymers	α-Cyclodextrin	100
				Polymers	β-Cyclodextrin	21.4287
				Polymers	Tween 80	21.1882
				Polymers	Dextrin	20.8437
				Polymers	Glycogen	3.14834
