# Supplementary material for: Specialisation events of fungal metacommunities exposed to a persistent organic pollutant are suggestive of augmented pathogenic potential
Source: Microbiome. 2018 Nov 22;6:208. doi: 10.1186/s40168-018-0589-y (PMC6251201; doi:10.1186/s40168-018-0589-y)
Supplement: Supplementary file 4 — Amplicon sequencing raw count data, including description of the identified OTUs and discrimination of OTUs as 13C-labelled PCP assimilators. (XLSX 104 kb) [file 40168_2018_589_MOESM4_ESM.xlsx]

## Sheet: Raw Counts SIP discriminated
OTU	inoculum	Control 3 days_1	Control 3 days_2	Control 3 days_3	Light DNA 3 days_1	Light DNA 3 days_2	Light DNA 3 days_3	Heavy DNA 3 days_1	Heavy DNA 3 days_2	Heavy DNA 3 days_3	Control 10 days_1	Control 10 days_2	Control 10 days_3	Light DNA 10 days_1	Light DNA 10 days_2	Light DNA 10 days_3	Heavy DNA 10 days_1	Heavy DNA 10 days_2	Heavy DNA 10 days_3
CL0001	128	3534	3706	4902	3656	3020	3742	3897	3077	4872	2894	5083	4500	4736	824	5308	6313	1553	5505
CL0002	409	466	537	4161	1470	1058	1677	1557	1169	1950	555	4074	7063	2471	3806	5312	2902	8246	4964
CL0003	556	1289	1339	1152	6102	2633	6088	4916	3077	5315	1024	1197	2138	1726	1541	1883	2342	3307	1408
CL0004	4	1192	943	0	2047	3546	2390	3117	3786	5798	417	1	17	1624	4956	127	2081	7562	164
CL0005	112	1479	1381	1	2262	2106	2961	2078	2194	2699	872	0	0	1643	3166	3679	2145	5046	3017
CL0006	221	520	306	26	419	209	367	376	190	424	245	30	424	2976	4640	6720	4043	9004	5293
CL0007	230	2642	2335	3	120	257	61	243	304	407	1807	6	44	2941	443	1874	3809	852	2626
CL0008	213	1090	1543	28	1203	1186	1172	1578	1363	2168	860	27	1195	0	3	1	0	10	2
CL0009	170	2326	2150	573	162	303	117	212	417	273	1303	545	83	0	865	31	0	1805	22
CL0010	131	9	5	239	32	47	28	49	63	45	12	211	381	963	1852	117	1235	4075	104
CL0011	628	681	1254	18	528	782	394	803	1072	1270	857	28	112	7	10	61	15	28	152
CL0012	1	65	1740	2284	0	0	0	0	1	0	26	2481	23	0	0	0	0	0	0
CL0013	96	166	140	23	218	83	99	182	106	95	136	19	12	149	225	1379	222	460	1060
CL0014	1	1	0	0	3	0	2	1	0	2	1	0	0	5	1244	42	2	2312	45
CL0015	31	1181	1265	0	0	4	0	0	5	6	837	0	0	0	0	0	0	0	0
CL0016	366	85	112	0	183	158	105	168	181	287	84	1	0	150	84	337	251	136	218
CL0017	565	514	731	0	1	2	0	3	5	8	688	0	0	0	0	0	0	0	0
CL0018	2320	0	2	0	0	0	0	1	2	1	1	0	0	0	0	0	0	0	0
CL0019	1605	0	0	0	0	0	0	0	0	0	0	0	0	0	0	0	0	0	0
CL0020	4	21	8	585	4	5	5	13	9	23	19	541	338	0	0	1	0	1	0
CL0021	1	7	29	0	0	13	4	2	23	12	9	0	0	0	36	443	1	71	579
CL0022	30	42	47	5	19	10	30	32	14	40	30	10	9	0	221	13	0	414	8
CL0023	849	7	60	0	0	0	0	0	1	0	5	0	0	0	0	0	0	0	0
CL0024	65	39	78	0	78	71	27	102	91	104	52	0	6	4	18	47	7	22	52
CL0025	584	55	71	0	0	3	0	0	0	0	140	0	0	0	0	0	0	0	0
CL0026	2	12	14	1	10	6	18	11	19	21	2	0	3	95	9	94	136	24	65
CL0027	484	0	0	0	0	0	0	0	0	0	0	0	0	0	0	0	0	0	0
CL0028	416	2	11	0	0	0	0	0	0	0	8	0	0	0	0	0	0	0	0
CL0029	4	14	10	1	39	73	25	67	103	74	18	2	4	0	0	0	0	1	0
CL0030	3	68	80	16	20	18	27	16	41	27	49	17	7	0	10	1	0	23	2
CL0031	11	50	30	6	32	35	10	61	46	37	17	7	78	0	0	1	0	1	0
CL0032	1	1	2	0	5	2	0	7	1	4	0	0	1	1	29	132	3	31	186
CL0033	2	124	48	0	0	0	0	7	0	0	97	0	0	0	0	0	0	0	0
CL0034	36	0	0	0	1	0	1	0	2	2	2	1	3	6	10	139	29	12	9
CL0035	1	18	33	5	4	7	4	3	9	5	13	2	2	0	36	4	0	74	0
CL0036	6	17	20	13	7	5	16	3	10	6	8	2	0	22	9	6	43	15	7
CL0037	213	0	0	0	0	0	0	0	0	0	0	0	0	0	0	0	0	0	0
CL0038	1	0	0	0	0	0	0	0	0	0	0	0	0	0	36	0	0	171	0
CL0039	1	0	0	0	0	0	0	0	0	0	0	0	8	0	0	176	2	0	5
CL0040	186	0	0	0	0	0	0	0	0	0	0	0	0	0	0	0	0	0	0
CL0041	147	1	1	0	6	5	1	6	5	11	0	0	0	0	0	0	0	0	0
CL0042	180	0	0	0	0	0	0	0	0	0	0	0	0	0	0	0	0	0	0
CL0043	13	0	1	0	1	1	0	1	8	4	0	0	0	59	3	2	74	7	4
CL0044	174	0	0	0	0	0	0	0	0	0	0	0	0	0	0	0	0	0	0
CL0045	163	0	0	0	0	0	0	0	0	0	0	0	0	0	0	0	0	0	0
CL0046	1	0	1	0	1	0	0	1	1	1	0	0	0	26	2	45	28	8	47
CL0047	152	0	0	0	0	0	0	0	0	0	0	0	0	0	0	0	0	0	0
CL0048	147	0	0	0	0	1	0	0	0	0	0	0	0	0	0	0	0	0	0
CL0049	142	0	0	0	0	0	0	0	0	0	0	0	0	0	0	0	0	0	0
CL0050	1	1	0	0	2	0	1	1	0	2	0	0	1	25	11	21	34	12	25
CL0051	133	0	0	0	0	0	0	0	0	0	0	0	0	0	0	0	0	0	0
CL0052	1	16	20	0	11	26	3	15	27	6	8	0	0	0	0	0	0	0	0
CL0053	128	0	0	0	0	0	0	0	0	0	0	0	0	0	0	0	0	0	0
CL0054	35	14	6	0	4	11	5	15	8	9	3	0	1	0	0	2	0	1	0
CL0055	1	17	19	7	7	7	15	3	2	5	13	4	0	0	4	0	0	9	2
CL0056	1	11	23	0	0	0	3	0	0	0	76	0	0	0	0	0	0	0	0
CL0057	103	0	0	0	0	0	0	0	0	0	0	0	0	0	0	0	0	0	0
CL0058	3	8	7	0	8	7	4	12	8	9	1	0	0	2	4	8	7	2	6
CL0059	1	0	0	0	0	0	0	0	0	1	1	0	0	15	5	19	28	4	19
CL0060	84	0	0	0	1	0	0	0	0	3	0	0	0	0	0	0	0	0	0
CL0061	70	0	2	0	1	1	2	1	3	3	0	0	0	0	0	0	0	0	0
CL0062	1	5	35	0	0	0	0	0	0	1	40	0	0	0	0	0	0	0	0
CL0063	77	0	0	0	0	0	0	0	0	0	0	0	0	0	0	0	0	0	0
CL0064	3	0	0	12	2	1	1	1	6	4	0	13	4	3	9	2	2	11	2
CL0065	1	1	8	0	4	7	26	9	5	8	5	0	2	0	0	0	0	0	0
CL0066	75	0	0	0	0	0	0	0	0	0	0	0	0	0	0	0	0	0	0
CL0067	1	6	8	0	3	4	0	7	6	2	1	0	0	10	5	0	13	6	1
CL0068	1	0	2	3	2	4	2	4	2	4	1	1	5	6	5	10	8	7	4
CL0069	1	1	0	0	2	9	1	8	13	6	1	0	0	0	0	22	2	1	3
CL0070	69	0	0	0	0	0	0	0	0	0	0	0	0	0	0	0	0	0	0
CL0071	2	8	37	0	0	1	3	0	0	15	3	0	0	0	0	0	0	0	0
CL0072	1	0	2	0	0	0	0	0	0	0	66	0	0	0	0	0	0	0	0
CL0073	1	1	0	9	4	0	4	3	4	3	1	3	12	0	2	6	3	5	5
CL0074	60	0	0	0	0	0	0	0	0	0	0	0	0	0	0	0	0	0	0
CL0075	36	1	0	0	0	0	1	2	3	5	0	0	0	0	0	10	0	0	1
CL0076	1	0	0	0	1	0	0	0	0	0	0	0	0	10	3	10	15	4	12
CL0077	1	0	1	1	0	3	2	1	5	1	1	0	3	3	7	8	7	8	3
CL0078	53	0	0	0	0	0	0	0	0	0	0	0	0	0	0	0	0	0	0
CL0079	1	0	1	0	0	0	0	0	1	0	0	0	0	8	0	26	4	2	9
CL0080	1	0	0	0	0	0	0	2	0	0	2	0	0	6	1	18	10	4	9
CL0081	37	2	6	0	0	0	0	0	0	0	6	0	0	0	0	0	0	0	0
CL0082	47	2	0	0	0	1	0	0	0	0	0	0	0	0	0	0	0	0	0
CL0083	1	0	0	0	0	0	0	2	0	0	0	0	0	5	0	15	14	4	10
CL0084	48	0	0	0	0	0	0	0	0	0	1	0	0	0	0	0	0	0	0
CL0085	1	3	2	8	1	2	2	1	4	2	2	6	1	0	5	1	1	6	1
CL0086	1	5	7	1	5	4	7	0	1	6	4	2	1	0	1	0	0	4	0
CL0087	1	3	3	0	6	4	3	3	6	2	2	0	0	1	0	9	1	1	4
CL0088	1	6	4	0	0	1	0	1	1	0	0	0	0	7	1	6	10	2	6
CL0089	3	0	0	6	5	2	5	7	5	2	1	2	7	0	0	0	0	0	0
CL0090	1	0	1	0	0	0	1	0	0	0	0	0	0	6	1	14	9	1	11
CL0091	1	1	5	1	2	3	7	5	7	8	0	0	4	0	0	0	0	0	0
CL0092	1	1	3	1	6	1	16	2	2	3	2	0	4	0	0	1	0	1	0
CL0093	1	1	0	3	0	0	0	0	1	0	0	3	0	5	10	0	3	16	0
CL0094	41	0	0	0	0	0	0	0	0	1	0	0	0	0	0	0	0	0	0
CL0095	1	22	17	0	0	0	0	0	0	0	2	0	0	0	0	0	0	0	0
CL0096	1	1	1	0	4	0	8	4	2	4	0	0	0	0	1	9	3	0	3
CL0097	1	0	39	0	0	0	0	0	0	0	1	0	0	0	0	0	0	0	0
CL0098	1	1	2	0	0	2	9	3	2	6	0	0	0	0	0	4	3	1	4
CL0099	1	0	0	0	0	0	0	0	1	0	0	0	2	10	2	6	9	3	4
CL0100	1	2	3	1	0	0	10	3	8	4	2	0	1	0	0	0	0	0	0
CL0101	6	0	3	0	4	3	1	3	2	3	1	0	0	0	0	3	0	1	4
CL0102	1	1	0	0	0	0	0	0	1	0	0	0	3	1	9	0	0	16	0
CL0103	1	2	1	1	2	5	3	2	5	3	5	0	2	0	0	0	0	0	0
CL0104	1	0	31	0	0	0	0	0	0	0	0	0	0	0	0	0	0	0	0
CL0105	1	4	4	2	1	4	3	0	1	1	2	3	0	0	2	0	0	3	0
CL0106	1	4	3	2	1	1	5	1	3	1	3	1	1	0	1	0	0	1	0
CL0107	1	1	0	1	0	0	2	0	0	1	0	0	1	1	4	0	2	14	1
CL0108	1	1	6	1	0	3	11	1	1	3	0	0	0	0	0	0	0	0	0
CL0109	1	1	0	0	0	2	7	0	3	14	0	0	0	0	0	0	0	0	0
CL0110	27	0	0	0	0	0	0	0	0	0	0	0	0	0	0	0	0	0	0
CL0111	7	2	15	0	0	0	0	0	0	0	2	0	0	0	0	0	0	0	0
CL0112	25	0	0	0	0	0	0	0	0	0	0	0	0	0	0	0	0	0	0
CL0113	1	0	0	0	2	3	0	8	7	4	0	0	1	0	0	0	0	0	0
CL0114	25	0	0	0	0	0	0	0	0	0	0	0	0	0	0	0	0	0	0
CL0115	19	0	1	0	2	0	0	2	1	0	0	0	0	0	0	0	0	0	0
CL0116	1	2	0	0	4	2	1	4	7	5	0	0	0	0	0	0	0	0	0
CL0117	25	0	0	0	0	0	0	0	0	0	0	0	0	0	0	0	0	0	0
CL0118	1	1	5	1	1	0	9	2	1	3	0	0	1	0	0	0	0	0	0
CL0119	18	0	1	0	0	0	0	1	3	1	0	0	0	0	0	0	0	0	0
CL0120	7	0	3	2	0	0	0	0	0	0	9	3	0	0	0	0	0	0	0
CL0121	2	2	4	0	1	0	2	0	3	0	6	0	0	0	3	0	0	1	0
CL0122	3	5	6	0	1	0	0	0	2	2	3	0	1	0	0	0	0	0	0
CL0123	1	2	0	0	1	2	3	0	2	0	1	0	0	0	0	0	0	11	1
CL0124	1	0	0	1	1	0	0	1	0	2	0	0	1	3	1	0	6	7	0
CL0125	1	0	0	0	0	0	0	0	0	0	0	0	0	0	0	14	0	0	9
CL0126	10	0	0	0	1	0	0	4	3	3	1	0	0	0	0	0	0	0	0
CL0127	1	1	0	0	2	2	2	2	1	1	1	0	0	0	1	3	0	0	4
CL0128	21	0	0	0	0	0	0	0	0	0	0	0	0	0	0	0	0	0	0
CL0129	7	1	0	0	1	1	0	2	2	7	0	0	0	0	0	0	0	0	0
CL0130	1	1	0	0	4	1	6	1	2	1	1	0	0	1	0	2	1	0	0
CL0131	1	0	0	0	0	0	0	1	0	0	0	0	0	1	1	8	6	1	2
CL0132	1	20	0	0	0	0	0	0	0	0	0	0	0	0	0	0	0	0	0
CL0133	1	0	0	0	1	0	0	0	0	0	0	0	0	4	0	1	6	4	4
CL0134	1	4	5	0	0	0	0	0	0	0	10	0	0	0	0	0	0	0	0
CL0135	1	0	0	0	0	0	0	0	0	0	0	0	0	1	2	3	4	2	7
CL0136	1	0	2	0	2	0	3	0	2	4	0	0	0	3	0	0	1	0	0
CL0137	18	0	0	0	0	0	0	0	0	0	0	0	0	0	0	0	0	0	0
CL0138	18	0	0	0	0	0	0	0	0	0	0	0	0	0	0	0	0	0	0
CL0139	18	0	0	0	0	0	0	0	0	0	0	0	0	0	0	0	0	0	0
CL0140	17	0	0	0	0	1	0	0	0	0	0	0	0	0	0	0	0	0	0
CL0141	1	1	2	0	0	1	1	1	4	4	1	0	0	0	0	1	0	0	2
CL0142	18	0	0	0	0	0	0	0	0	0	0	0	0	0	0	0	0	0	0
CL0143	1	5	6	0	0	0	1	0	0	0	4	1	0	0	0	0	0	0	0
CL0144	1	0	0	0	0	0	0	0	0	0	0	0	2	2	1	2	6	0	3
CL0145	5	0	0	4	0	1	2	0	0	1	0	3	0	0	0	0	0	0	0
CL0146	1	0	0	0	0	0	1	0	1	0	0	0	1	0	3	0	0	9	1
CL0147	1	1	2	0	0	1	1	2	3	4	2	0	0	0	0	0	0	0	0
CL0148	14	0	0	0	0	0	0	0	0	0	1	0	0	0	0	0	0	0	0
CL0149	15	0	0	0	0	0	0	0	0	0	0	0	0	0	0	0	0	0	0
CL0150	1	1	0	0	0	0	0	0	0	0	0	0	0	1	0	2	5	3	3
CL0151	1	0	0	0	0	0	0	0	0	0	0	0	0	4	0	5	5	0	1
CL0152	1	1	1	2	2	0	0	2	0	0	1	2	4	0	0	0	0	0	0
CL0153	9	0	2	0	1	0	0	0	1	0	2	0	0	0	0	0	0	0	0
CL0154	15	0	0	0	0	0	0	0	0	0	0	0	0	0	0	0	0	0	0
CL0155	2	0	0	0	0	0	0	0	0	0	1	0	0	0	0	9	2	1	0
CL0156	1	0	0	0	0	0	0	0	0	0	1	0	0	0	3	0	0	10	0
CL0157	1	1	1	2	0	1	1	0	0	0	2	1	0	0	2	0	0	3	0
CL0158	1	3	3	1	0	1	2	0	1	1	1	1	0	0	0	0	0	0	0
CL0159	1	2	3	0	0	2	4	0	3	0	0	0	0	0	0	0	0	0	0
CL0160	13	0	0	0	0	0	0	0	0	0	0	0	0	0	0	0	0	0	0
CL0161	1	1	1	0	0	4	0	1	2	1	1	1	0	0	0	0	0	0	1
CL0162	13	0	0	0	0	0	0	0	0	0	0	0	0	0	0	0	0	0	0
CL0163	9	1	0	0	1	0	0	1	0	1	0	0	0	0	0	0	0	0	0
CL0164	1	0	0	0	0	0	2	0	0	0	2	0	0	2	0	2	3	1	1
CL0165	13	0	0	0	0	0	0	0	0	0	0	0	0	0	0	0	0	0	0
CL0166	1	0	0	0	0	0	0	0	0	0	0	0	0	4	0	3	3	0	2
CL0167	12	0	0	0	0	0	0	0	0	0	0	0	0	0	0	0	0	0	0
CL0168	1	1	0	1	0	0	0	0	0	0	0	0	1	0	6	0	0	3	0
CL0169	1	7	5	0	0	0	0	0	0	0	0	0	0	0	0	0	0	0	0
CL0170	9	0	0	0	0	0	1	0	0	0	0	1	0	0	0	1	0	0	0
CL0171	1	2	1	0	2	0	0	7	0	0	0	0	0	0	0	0	0	0	0
CL0172	1	0	0	1	0	0	0	0	0	0	0	0	0	0	4	0	0	6	0
CL0173	1	3	2	0	1	2	2	0	0	0	0	0	0	0	0	0	0	0	0
CL0174	10	0	0	0	0	0	0	0	0	1	0	0	0	0	0	0	0	0	0
CL0175	1	0	0	0	0	1	0	1	1	2	1	0	0	0	2	0	1	2	0
CL0176	1	0	0	0	0	0	1	0	0	0	0	0	0	1	1	4	3	0	1
CL0177	1	0	0	0	0	0	0	0	0	0	0	0	1	1	0	1	3	0	5
CL0178	1	0	2	0	3	3	1	1	1	0	0	0	0	0	0	0	0	0	0
CL0179	1	0	0	0	0	0	0	0	0	0	0	0	2	1	2	0	0	2	4
CL0180	1	1	0	1	3	0	2	0	0	2	1	0	1	0	0	0	0	0	0
CL0181	10	0	0	0	0	0	0	0	0	0	0	0	0	0	0	0	0	0	0
CL0182	1	1	1	1	2	0	2	1	0	0	1	1	0	0	0	0	0	0	0
CL0183	9	0	1	0	0	0	0	0	0	0	0	0	0	0	0	0	0	0	0
CL0184	10	0	0	0	0	0	0	0	0	0	0	0	0	0	0	0	0	0	0
CL0185	1	0	1	0	0	1	0	0	1	5	2	0	0	0	0	0	0	0	0
CL0186	1	0	0	0	0	0	0	0	0	0	0	0	0	0	2	1	0	7	0
CL0187	10	0	0	0	0	0	0	0	0	0	0	0	0	0	0	0	0	0	0
CL0188	1	1	0	0	1	1	1	0	1	1	3	0	0	0	0	0	0	0	1
CL0189	1	1	1	0	0	0	1	0	0	0	1	0	0	0	0	4	0	0	2
CL0190	1	0	0	0	0	4	0	1	4	0	0	0	0	0	0	1	0	0	0
CL0191	1	0	0	0	0	0	0	0	0	0	0	0	0	1	0	1	5	2	1
CL0192	1	0	0	0	0	0	0	0	0	0	0	0	0	0	0	1	4	2	2
CL0193	9	0	0	0	0	0	0	0	0	0	0	0	0	0	0	0	0	0	0
CL0194	1	0	1	5	0	0	0	0	0	0	2	1	0	0	0	0	0	0	0
CL0195	1	0	0	0	0	0	0	0	0	0	0	0	1	2	0	2	1	1	2
CL0196	7	0	1	0	0	1	0	0	0	0	0	0	0	0	0	0	0	0	0
CL0197	1	0	0	0	0	0	0	0	0	0	0	0	0	0	0	4	3	0	2
CL0198	7	1	0	0	0	0	1	0	0	0	0	0	0	0	0	0	0	0	0
CL0199	1	0	9	0	0	0	0	0	0	0	0	0	0	0	0	0	0	0	0
CL0200	1	0	0	0	0	0	0	0	0	0	0	0	0	0	2	0	2	4	1
CL0201	9	0	0	0	0	0	0	0	0	0	0	0	0	0	0	0	0	0	0
CL0202	1	0	0	0	0	0	0	0	0	0	0	0	0	0	1	3	2	2	1
CL0203	1	0	1	0	0	0	0	0	2	0	0	0	0	0	0	3	0	0	3
CL0204	7	0	0	0	0	2	0	0	0	0	0	0	0	0	0	0	0	0	0
CL0205	1	0	0	0	0	0	0	0	0	0	0	0	0	3	0	4	2	0	0
CL0206	1	0	0	1	0	0	0	0	0	0	0	0	0	0	1	0	2	5	0
CL0207	1	0	0	0	3	2	2	0	0	0	0	0	0	0	1	0	1	0	0
CL0208	1	0	0	0	0	0	0	0	0	0	0	0	0	2	0	1	4	2	0
CL0209	8	0	0	0	0	0	0	0	0	0	0	0	0	0	0	0	0	0	1
CL0210	9	0	0	0	0	0	0	0	0	0	0	0	0	0	0	0	0	0	0
CL0211	1	0	1	0	2	1	1	2	1	0	0	0	1	0	0	0	0	0	0
CL0212	9	0	0	0	0	0	0	0	0	0	0	0	0	0	0	0	0	0	0
CL0213	9	0	0	0	0	0	0	0	0	0	0	0	0	0	0	0	0	0	0
CL0214	1	0	0	0	0	0	0	0	0	1	0	0	0	0	0	5	0	1	1
CL0215	8	0	0	0	0	0	0	0	0	0	0	0	0	0	0	0	0	0	0
CL0216	1	0	0	6	0	0	0	0	0	0	2	0	0	0	0	0	0	0	0
CL0217	1	0	0	0	0	0	0	0	0	0	0	0	0	3	2	0	2	1	0
CL0218	1	0	0	0	2	0	2	1	0	1	1	0	0	0	0	1	0	0	0
CL0219	8	0	0	0	0	0	0	0	0	0	0	0	0	0	0	0	0	0	0
CL0220	1	2	0	0	0	0	0	0	0	0	1	0	0	1	0	0	3	0	1
CL0221	4	0	0	0	0	0	0	0	0	0	0	0	0	0	0	3	0	0	0
CL0222	1	0	1	0	0	0	0	0	0	0	6	0	0	0	0	0	0	0	0
CL0223	5	0	0	0	0	0	0	0	0	0	0	0	0	0	0	2	0	0	0
CL0224	1	0	0	0	1	0	0	0	0	0	0	0	0	0	0	0	0	6	0
CL0225	7	0	0	0	0	0	0	0	0	0	0	0	0	0	0	0	0	0	0
CL0226	7	0	0	0	0	0	0	0	0	0	0	0	0	0	0	0	0	0	0
CL0227	7	0	0	0	0	0	0	0	0	0	0	0	0	0	0	0	0	0	0
CL0228	1	0	1	0	1	0	0	0	1	1	3	0	0	0	0	0	0	0	0
CL0229	1	0	0	0	0	0	0	0	0	0	0	0	0	0	0	6	0	1	0
CL0230	1	0	0	0	0	0	0	0	0	0	0	0	1	1	0	0	2	3	0
CL0231	6	0	0	0	0	1	0	0	0	0	0	0	0	0	0	0	0	0	0
CL0232	1	1	0	0	1	0	0	1	0	1	0	0	1	0	0	0	0	1	1
CL0233	1	0	0	0	1	2	0	0	3	0	0	0	0	0	0	0	0	0	0
CL0234	7	0	0	0	0	0	0	0	0	0	0	0	0	0	0	0	0	0	0
CL0235	1	0	0	1	0	0	0	0	2	0	3	0	0	0	0	0	0	1	0
CL0236	1	0	0	3	0	0	0	0	0	0	0	0	0	2	1	0	0	1	0
CL0237	1	0	0	0	0	0	0	0	0	0	0	0	0	1	0	1	1	2	1
CL0238	1	0	1	0	2	0	0	0	2	0	1	0	0	0	0	0	0	0	0
CL0239	1	0	6	0	0	0	0	0	0	0	0	0	0	0	0	0	0	0	0
CL0240	1	1	0	0	0	0	0	0	0	0	1	0	0	0	0	1	2	0	1
CL0241	6	0	0	0	0	0	0	0	0	0	0	0	0	0	0	0	0	0	0
CL0242	6	0	0	0	0	0	0	0	0	0	0	0	0	0	0	0	0	0	0
CL0243	1	1	0	0	0	0	0	0	1	2	1	0	0	0	1	0	0	0	0
CL0244	1	0	6	0	0	0	0	0	0	0	0	0	0	0	0	0	0	0	0
CL0245	1	0	0	0	0	0	0	0	0	6	0	0	0	0	0	0	0	0	0
CL0246	1	0	0	0	0	0	0	0	0	0	0	0	0	0	0	3	1	1	1
CL0247	1	0	0	0	0	0	0	0	1	0	0	0	0	0	3	0	0	2	0
CL0248	2	0	0	0	0	0	3	0	0	0	0	0	0	1	0	0	0	0	0
CL0249	5	0	0	0	0	0	0	0	0	0	0	0	0	0	0	0	0	0	0
CL0250	1	0	0	0	0	0	0	0	0	0	0	0	0	0	1	0	0	4	0
CL0251	1	0	0	1	0	0	0	0	0	1	0	0	1	0	0	0	0	1	1
CL0252	1	0	0	0	0	0	0	0	0	0	0	0	0	0	0	3	0	0	2
CL0253	1	0	0	0	0	0	0	0	0	0	0	0	0	0	0	3	0	0	1
CL0254	1	0	0	0	0	0	0	1	0	0	1	0	0	0	0	0	3	0	0
CL0255	1	1	1	1	0	0	0	0	0	0	0	0	0	0	1	0	0	1	0
CL0256	1	0	0	0	1	0	2	1	0	0	0	0	0	0	0	0	0	0	0
CL0257	5	0	0	0	0	0	0	0	0	0	0	0	0	0	0	0	0	0	0
CL0258	1	0	0	0	1	0	0	0	0	0	0	0	0	1	1	0	0	2	0
CL0259	5	0	0	0	0	0	0	0	0	0	0	0	0	0	0	0	0	0	0
CL0260	5	0	0	0	0	0	0	0	0	0	0	0	0	0	0	0	0	0	0
CL0261	1	1	2	0	0	0	0	1	0	1	0	0	0	0	0	0	0	0	0
CL0262	1	1	1	0	0	1	0	0	0	1	0	1	0	0	0	0	0	0	0
CL0263	5	0	0	0	0	0	0	0	0	0	0	0	0	0	0	0	0	0	0
CL0264	1	0	0	0	1	0	0	0	0	0	0	0	0	0	0	1	0	2	0
CL0265	5	0	0	0	0	0	0	0	0	0	0	0	0	0	0	0	0	0	0
CL0266	5	0	0	0	0	0	0	0	0	0	0	0	0	0	0	0	0	0	0
CL0267	1	0	1	0	0	1	0	0	1	1	0	0	0	0	0	0	0	0	0
CL0268	1	0	0	0	0	0	0	0	0	0	0	0	0	1	0	0	1	1	1
CL0269	5	0	0	0	0	0	0	0	0	0	0	0	0	0	0	0	0	0	0
CL0270	4	0	0	0	0	0	0	0	0	0	0	0	0	0	0	0	0	0	0
CL0271	1	0	0	0	1	1	0	0	0	0	0	0	0	0	0	0	1	0	1
CL0272	1	0	0	0	0	0	2	1	1	0	0	0	0	0	0	0	0	0	0
CL0273	1	0	0	1	0	0	0	0	2	0	0	0	1	0	0	0	0	0	0
CL0274	1	0	0	0	0	0	0	0	0	0	0	0	0	2	0	1	1	0	0
CL0275	4	0	0	0	0	0	0	0	0	0	0	0	0	0	0	0	0	0	0
CL0276	4	0	0	0	0	0	0	0	0	0	0	0	0	0	0	0	0	0	0
CL0277	4	0	0	0	0	0	0	0	0	0	0	0	0	0	0	0	0	0	0
CL0278	1	0	0	0	0	1	2	1	0	0	0	0	0	0	0	0	0	0	0
CL0279	1	0	0	0	1	0	0	1	0	0	0	0	0	0	0	1	0	0	1
CL0280	4	0	0	0	0	0	0	0	0	0	0	0	0	0	0	0	0	0	0
CL0281	1	0	0	0	0	0	0	0	3	1	0	0	0	0	0	0	0	0	0
CL0282	2	0	0	0	0	1	0	0	1	0	0	0	0	0	0	0	0	0	0
CL0283	1	0	0	0	0	0	0	0	0	0	0	0	0	1	0	1	0	2	0
CL0284	1	0	0	0	0	0	0	0	1	2	0	0	0	0	0	1	0	0	0
CL0285	4	0	0	0	0	0	0	0	0	0	0	0	0	0	0	0	0	0	0
CL0286	1	0	0	0	0	0	2	0	1	0	0	0	0	0	0	1	0	0	0
CL0287	4	0	0	0	0	0	0	0	0	0	0	0	0	0	0	0	0	0	0
CL0288	4	0	0	0	0	0	0	0	0	0	0	0	0	0	0	0	0	0	0
CL0289	1	0	0	0	0	0	0	0	0	1	0	0	0	0	0	0	1	1	1
CL0290	1	0	0	0	0	0	0	2	0	1	1	0	0	0	0	0	0	0	0
CL0291	4	0	0	0	0	0	0	0	0	0	0	0	0	0	0	0	0	0	0
CL0292	1	0	0	0	0	0	3	0	0	1	0	0	0	0	0	0	0	0	0
CL0293	4	0	0	0	0	0	0	0	0	0	0	0	0	0	0	0	0	0	0
CL0294	4	0	0	0	0	0	0	0	0	0	0	0	0	0	0	0	0	0	0
CL0295	1	1	0	0	1	0	0	0	0	1	0	0	0	0	0	0	0	1	0
CL0296	1	0	1	0	0	2	0	0	0	0	0	1	0	0	0	0	0	0	0
CL0297	1	0	2	0	0	0	0	0	0	0	2	0	0	0	0	0	0	0	0
CL0298	1	0	0	1	0	0	0	0	0	0	0	0	0	0	0	0	0	3	0
CL0299	1	0	0	0	1	0	2	0	1	0	0	0	0	0	0	0	0	0	0
CL0300	4	0	0	0	0	0	0	0	0	0	0	0	0	0	0	0	0	0	0
CL0301	1	0	0	0	0	0	1	0	1	0	1	0	1	0	0	0	0	0	0
CL0302	1	0	0	0	2	1	0	0	0	0	1	0	0	0	0	0	0	0	0
CL0303	1	1	0	0	0	0	0	1	0	0	0	0	0	0	0	0	1	0	0
CL0304	3	0	0	0	0	0	0	0	0	0	0	0	0	0	0	0	0	0	0
CL0305	1	1	0	0	0	0	1	1	0	0	0	0	0	0	0	0	0	0	0
CL0306	1	0	0	0	0	0	0	1	1	0	1	0	0	0	0	0	0	0	0
CL0307	1	0	0	0	0	0	0	0	2	0	0	0	0	0	0	0	0	0	0
CL0308	1	1	2	0	0	0	0	0	0	0	0	0	0	0	0	0	0	0	0
CL0309	1	0	1	0	0	0	0	0	0	1	1	0	0	0	0	0	0	0	0
CL0310	1	0	0	0	0	0	0	0	0	0	0	0	0	0	0	0	1	1	0
CL0311	1	1	0	1	0	0	0	0	0	0	0	0	0	0	1	0	0	0	0
CL0312	3	0	0	0	0	0	0	0	0	0	0	0	0	0	0	0	0	0	0
CL0313	1	3	0	0	0	0	0	0	0	0	0	0	0	0	0	0	0	0	0
CL0314	3	0	0	0	0	0	0	0	0	0	0	0	0	0	0	0	0	0	0
CL0315	1	0	0	0	0	1	0	0	0	0	0	0	0	0	1	1	0	0	0
CL0316	1	0	0	0	0	1	0	1	0	1	0	0	0	0	0	0	0	0	0
CL0317	3	0	0	0	0	0	0	0	0	0	0	0	0	0	0	0	0	0	0
CL0318	1	0	0	0	0	0	1	0	0	0	1	0	0	0	1	0	0	0	0
CL0319	3	0	0	0	0	0	0	0	0	0	0	0	0	0	0	0	0	0	0
CL0320	1	0	0	0	0	0	1	0	0	0	0	0	0	1	0	0	1	0	0
CL0321	1	0	0	0	0	0	0	0	0	3	0	0	0	0	0	0	0	0	0
CL0322	1	0	0	0	0	1	0	2	0	0	0	0	0	0	0	0	0	0	0
CL0323	1	0	0	0	0	0	0	0	0	0	0	0	0	0	0	0	1	2	0
CL0324	2	0	0	0	0	0	0	1	0	0	0	0	0	0	0	0	0	0	0
CL0325	1	0	0	0	0	0	0	0	0	0	0	0	0	0	0	0	3	0	0
CL0326	1	0	0	0	0	0	0	0	0	0	0	0	0	0	0	3	0	0	0
CL0327	1	0	0	0	0	0	0	0	0	0	0	1	0	0	0	0	0	2	0
CL0328	1	0	1	0	0	0	0	0	0	0	1	0	0	0	0	0	0	0	0
CL0329	3	0	0	0	0	0	0	0	0	0	0	0	0	0	0	0	0	0	0
CL0330	3	0	0	0	0	0	0	0	0	0	0	0	0	0	0	0	0	0	0
CL0331	1	0	0	0	0	0	0	0	0	1	0	1	0	0	1	0	0	0	0
CL0332	3	0	0	0	0	0	0	0	0	0	0	0	0	0	0	0	0	0	0
CL0333	1	0	0	1	0	0	0	0	0	0	0	0	0	0	1	1	0	0	0
CL0334	3	0	0	0	0	0	0	0	0	0	0	0	0	0	0	0	0	0	0
CL0335	1	0	0	0	0	1	0	0	0	0	1	0	0	0	0	0	0	1	0
CL0336	1	0	0	0	0	0	3	0	0	0	0	0	0	0	0	0	0	0	0
CL0337	3	0	0	0	0	0	0	0	0	0	0	0	0	0	0	0	0	0	0
CL0338	3	0	0	0	0	0	0	0	0	0	0	0	0	0	0	0	0	0	0
CL0339	1	0	0	0	0	1	0	0	0	0	0	0	0	0	0	0	0	0	2
CL0340	1	0	0	2	0	0	0	0	0	0	0	1	0	0	0	0	0	0	0
CL0341	3	0	0	0	0	0	0	0	0	0	0	0	0	0	0	0	0	0	0
CL0342	1	0	0	0	1	2	0	0	0	0	0	0	0	0	0	0	0	0	0
CL0343	1	1	1	0	0	0	0	0	0	1	0	0	0	0	0	0	0	0	0
CL0344	2	0	0	0	0	0	0	0	0	0	1	0	0	0	0	0	0	0	0
CL0345	1	0	0	0	0	0	0	0	0	0	0	0	0	0	0	0	0	3	0
CL0346	1	0	0	0	0	0	0	0	0	0	0	0	0	0	0	0	1	2	0
CL0347	3	0	0	0	0	0	0	0	0	0	0	0	0	0	0	0	0	0	0
CL0348	1	0	1	0	0	0	0	0	0	1	1	0	0	0	0	0	0	0	0
CL0349	1	0	0	0	1	0	0	0	0	1	0	0	1	0	0	0	0	0	0
CL0350	1	0	0	0	0	0	0	0	0	1	0	0	2	0	0	0	0	0	0
CL0351	1	0	0	1	0	0	0	0	0	0	0	0	0	0	1	0	0	1	0
CL0352	3	0	0	0	0	0	0	0	0	0	0	0	0	0	0	0	0	0	0
CL0353	3	0	0	0	0	0	0	0	0	0	0	0	0	0	0	0	0	0	0
CL0354	1	0	0	0	0	0	0	0	0	0	0	0	0	0	0	2	1	0	0
CL0355	1	0	0	0	0	0	0	0	0	0	0	0	0	0	0	2	1	0	0
CL0356	3	0	0	0	0	0	0	0	0	0	0	0	0	0	0	0	0	0	0
CL0357	1	2	1	0	0	0	0	0	0	0	0	0	0	0	0	0	0	0	0
CL0358	1	0	0	0	0	0	0	1	0	0	0	0	0	0	0	1	0	0	1
CL0359	3	0	0	0	0	0	0	0	0	0	0	0	0	0	0	0	0	0	0
CL0360	3	0	0	0	0	0	0	0	0	0	0	0	0	0	0	0	0	0	0
CL0361	3	0	0	0	0	0	0	0	0	0	0	0	0	0	0	0	0	0	0
CL0362	1	0	0	1	0	0	0	0	0	0	1	0	0	0	0	0	0	1	0
CL0363	3	0	0	0	0	0	0	0	0	0	0	0	0	0	0	0	0	0	0
CL0364	1	0	0	0	0	0	0	0	0	0	0	0	0	2	0	1	0	0	0
CL0365	1	0	0	0	0	0	0	0	0	0	0	0	0	0	1	0	1	0	0
CL0366	1	1	0	0	0	0	0	0	1	0	0	0	0	0	0	0	0	0	0
CL0367	1	0	0	0	0	0	0	0	0	0	0	0	0	0	1	0	0	1	0
CL0368	1	0	1	0	0	0	1	0	0	0	0	0	0	0	0	0	0	0	0
CL0369	1	1	1	0	0	0	0	0	0	0	0	0	0	0	0	0	0	0	0
CL0370	2	0	0	0	0	0	0	0	0	0	0	0	0	0	0	0	0	0	0
CL0371	1	0	0	0	0	0	0	0	0	0	0	0	0	0	0	0	0	2	0
CL0372	2	0	0	0	0	0	0	0	0	0	0	0	0	0	0	0	0	0	0
CL0373	1	1	0	0	0	0	0	0	0	0	0	0	0	0	0	1	0	0	0
CL0374	1	0	0	0	0	0	0	0	0	0	0	0	0	0	0	0	0	2	0
CL0375	2	0	0	0	0	0	0	0	0	0	0	0	0	0	0	0	0	0	0
CL0376	1	0	0	0	0	0	0	0	0	0	0	0	0	0	0	0	0	2	0
CL0377	2	0	0	0	0	0	0	0	0	0	0	0	0	0	0	0	0	0	0
CL0378	2	0	0	0	0	0	0	0	0	0	0	0	0	0	0	0	0	0	0
CL0379	2	0	0	0	0	0	0	0	0	0	0	0	0	0	0	0	0	0	0
CL0380	1	0	0	0	0	0	0	0	1	0	1	0	0	0	0	0	0	0	0
CL0381	1	0	0	0	0	1	0	0	0	0	0	0	0	0	1	0	0	0	0
CL0382	1	0	0	0	0	0	0	0	0	0	0	0	0	0	0	0	1	0	0
CL0383	1	0	0	0	0	0	0	0	0	0	0	0	0	0	0	1	0	0	1
CL0384	1	0	0	0	1	0	1	0	0	0	0	0	0	0	0	0	0	0	0
CL0385	2	0	0	0	0	0	0	0	0	0	0	0	0	0	0	0	0	0	0
CL0386	2	0	0	0	0	0	0	0	0	0	0	0	0	0	0	0	0	0	0
CL0387	1	0	0	0	0	0	0	0	0	0	0	0	0	0	0	1	0	1	0
CL0388	1	0	0	0	0	0	0	0	0	0	2	0	0	0	0	0	0	0	0
CL0389	2	0	0	0	0	0	0	0	0	0	0	0	0	0	0	0	0	0	0
CL0390	1	0	0	0	0	0	0	0	0	0	0	0	0	0	0	1	0	0	0
CL0391	2	0	0	0	0	0	0	0	0	0	0	0	0	0	0	0	0	0	0
CL0392	2	0	0	0	0	0	0	0	0	0	0	0	0	0	0	0	0	0	0
CL0393	1	0	0	1	0	0	0	0	0	0	0	0	1	0	0	0	0	0	0
CL0394	1	1	0	1	0	0	0	0	0	0	0	0	0	0	0	0	0	0	0
CL0395	2	0	0	0	0	0	0	0	0	0	0	0	0	0	0	0	0	0	0
CL0396	1	0	0	0	0	0	1	0	0	0	0	0	0	0	0	0	0	0	0
CL0397	1	0	0	0	0	0	0	0	0	0	1	0	0	0	0	0	0	1	0
CL0398	2	0	0	0	0	0	0	0	0	0	0	0	0	0	0	0	0	0	0
CL0399	1	0	0	0	0	1	0	1	0	0	0	0	0	0	0	0	0	0	0
CL0400	2	0	0	0	0	0	0	0	0	0	0	0	0	0	0	0	0	0	0
CL0401	2	0	0	0	0	0	0	0	0	0	0	0	0	0	0	0	0	0	0
CL0402	1	0	0	0	0	0	0	0	0	0	0	0	1	0	0	0	0	0	1
CL0403	1	0	0	0	0	0	0	0	0	0	0	0	0	0	0	0	0	1	1
CL0404	1	1	1	0	0	0	0	0	0	0	0	0	0	0	0	0	0	0	0
CL0405	2	0	0	0	0	0	0	0	0	0	0	0	0	0	0	0	0	0	0
CL0406	1	0	0	0	0	0	0	0	2	0	0	0	0	0	0	0	0	0	0
CL0407	1	0	0	0	0	0	0	1	0	0	0	0	0	0	0	0	0	0	0
CL0408	2	0	0	0	0	0	0	0	0	0	0	0	0	0	0	0	0	0	0
CL0409	2	0	0	0	0	0	0	0	0	0	0	0	0	0	0	0	0	0	0
CL0410	1	0	0	0	0	0	1	1	0	0	0	0	0	0	0	0	0	0	0
CL0411	1	0	0	0	0	0	0	0	0	0	0	0	0	2	0	0	0	0	0
CL0412	2	0	0	0	0	0	0	0	0	0	0	0	0	0	0	0	0	0	0
CL0413	1	0	0	0	0	0	0	1	0	1	0	0	0	0	0	0	0	0	0
CL0414	1	0	0	0	0	0	0	0	0	0	0	1	0	0	0	0	0	0	1
CL0415	1	0	0	0	0	0	0	0	0	0	0	0	0	0	0	0	0	2	0
CL0416	1	0	0	0	0	1	0	0	0	1	0	0	0	0	0	0	0	0	0
CL0417	1	0	0	0	0	0	0	2	0	0	0	0	0	0	0	0	0	0	0
CL0418	1	0	0	0	0	0	0	0	0	0	0	1	1	0	0	0	0	0	0
CL0419	1	0	0	0	0	0	0	0	0	0	0	0	0	1	0	0	1	0	0
CL0420	1	0	0	0	0	0	1	0	0	0	0	1	0	0	0	0	0	0	0
CL0421	1	0	0	0	0	0	0	0	0	0	0	1	1	0	0	0	0	0	0
CL0422	1	0	0	0	0	0	0	1	0	0	0	0	0	0	0	0	0	0	0
CL0423	1	0	0	0	0	0	0	0	0	0	0	0	0	0	1	0	0	1	0
CL0424	1	0	0	0	0	0	0	0	0	0	0	0	0	0	0	0	0	1	1
CL0425	2	0	0	0	0	0	0	0	0	0	0	0	0	0	0	0	0	0	0
CL0426	1	0	0	0	0	0	1	0	0	0	0	1	0	0	0	0	0	0	0
CL0427	1	0	0	0	0	0	0	0	0	0	0	0	0	0	0	0	1	0	1
CL0428	2	0	0	0	0	0	0	0	0	0	0	0	0	0	0	0	0	0	0
CL0429	1	0	0	0	0	0	0	0	0	0	0	0	0	1	1	0	0	0	0
CL0430	1	0	1	0	0	0	0	0	0	0	0	0	1	0	0	0	0	0	0
CL0431	1	0	0	0	0	0	0	0	0	0	0	0	0	0	0	0	0	2	0
CL0432	1	0	0	0	0	0	0	0	0	0	0	0	0	0	0	0	1	1	0
CL0433	1	0	0	0	0	0	0	0	0	0	0	0	0	1	1	0	0	0	0
CL0434	1	0	0	0	0	0	0	0	0	1	0	0	0	0	0	0	1	0	0
CL0435	1	0	0	0	0	0	0	0	0	0	0	0	0	0	0	0	0	0	2
CL0436	2	0	0	0	0	0	0	0	0	0	0	0	0	0	0	0	0	0	0
CL0437	1	0	0	0	0	0	0	1	0	0	0	0	0	0	0	0	0	0	1
CL0438	1	0	0	0	0	0	0	0	0	0	0	0	0	0	0	1	0	0	1
CL0439	2	0	0	0	0	0	0	0	0	0	0	0	0	0	0	0	0	0	0
CL0440	2	0	0	0	0	0	0	0	0	0	0	0	0	0	0	0	0	0	0
CL0441	1	0	0	0	0	0	0	0	0	0	0	0	0	1	1	0	0	0	0
CL0442	1	0	0	0	1	0	0	0	1	0	0	0	0	0	0	0	0	0	0
CL0443	1	0	1	0	0	0	0	0	0	0	0	0	0	0	0	0	0	1	0
CL0444	1	1	0	0	0	0	0	0	0	1	0	0	0	0	0	0	0	0	0
CL0445	1	0	0	0	0	0	0	0	0	0	0	2	0	0	0	0	0	0	0
CL0446	2	0	0	0	0	0	0	0	0	0	0	0	0	0	0	0	0	0	0
CL0447	2	0	0	0	0	0	0	0	0	0	0	0	0	0	0	0	0	0	0
CL0448	2	0	0	0	0	0	0	0	0	0	0	0	0	0	0	0	0	0	0
CL0449	2	0	0	0	0	0	0	0	0	0	0	0	0	0	0	0	0	0	0
CL0450	1	0	0	0	0	2	0	0	0	0	0	0	0	0	0	0	0	0	0
CL0451	1	0	0	0	0	0	0	0	0	0	0	0	0	0	2	0	0	0	0
CL0452	2	0	0	0	0	0	0	0	0	0	0	0	0	0	0	0	0	0	0
CL0453	2	0	0	0	0	0	0	0	0	0	0	0	0	0	0	0	0	0	0
CL0454	2	0	0	0	0	0	0	0	0	0	0	0	0	0	0	0	0	0	0
CL0455	1	0	0	1	0	0	0	0	0	0	0	0	0	0	0	0	1	0	0
CL0456	1	0	0	0	0	0	0	0	1	0	0	0	0	0	0	1	0	0	0
CL0457	2	0	0	0	0	0	0	0	0	0	0	0	0	0	0	0	0	0	0
CL0458	1	0	0	0	0	0	0	0	0	0	0	0	0	0	0	1	1	0	0
CL0459	2	0	0	0	0	0	0	0	0	0	0	0	0	0	0	0	0	0	0
CL0460	1	0	0	0	0	1	0	0	0	0	1	0	0	0	0	0	0	0	0
CL0461	1	0	0	0	0	1	0	0	1	0	0	0	0	0	0	0	0	0	0
CL0462	2	0	0	0	0	0	0	0	0	0	0	0	0	0	0	0	0	0	0
CL0463	1	0	0	0	0	0	0	0	0	0	0	0	0	0	0	0	1	1	0
CL0464	2	0	0	0	0	0	0	0	0	0	0	0	0	0	0	0	0	0	0
CL0465	2	0	0	0	0	0	0	0	0	0	0	0	0	0	0	0	0	0	0
CL0466	2	0	0	0	0	0	0	0	0	0	0	0	0	0	0	0	0	0	0
CL0467	1	0	0	0	0	0	0	1	0	0	0	0	0	0	0	0	0	0	0
CL0468	2	0	0	0	0	0	0	0	0	0	0	0	0	0	0	0	0	0	0
CL0469	1	0	0	0	0	0	1	0	1	0	0	0	0	0	0	0	0	0	0
CL0470	1	0	0	0	1	0	0	0	0	0	0	0	0	0	0	0	1	0	0
CL0471	1	0	2	0	0	0	0	0	0	0	0	0	0	0	0	0	0	0	0
CL0472	1	0	0	0	0	0	0	0	0	0	0	0	0	1	0	0	0	1	0
CL0473	2	0	0	0	0	0	0	0	0	0	0	0	0	0	0	0	0	0	0
CL0474	1	0	0	0	0	0	0	0	0	0	0	0	0	1	0	0	1	0	0
CL0475	1	0	0	0	1	0	0	0	1	0	0	0	0	0	0	0	0	0	0
CL0476	1	0	0	0	0	0	0	0	0	0	0	1	0	0	0	1	0	0	0
CL0477	2	0	0	0	0	0	0	0	0	0	0	0	0	0	0	0	0	0	0
CL0478	1	0	0	0	0	0	0	0	0	0	0	0	0	0	0	0	0	2	0
CL0479	2	0	0	0	0	0	0	0	0	0	0	0	0	0	0	0	0	0	0
CL0480	1	0	0	0	0	0	0	0	0	0	0	0	0	0	0	0	0	2	0
CL0481	1	0	0	0	0	0	1	0	1	0	0	0	0	0	0	0	0	0	0
CL0482	2	0	0	0	0	0	0	0	0	0	0	0	0	0	0	0	0	0	0
CL0483	1	0	0	0	1	0	0	0	0	0	0	0	0	0	0	0	0	0	0
CL0484	1	0	1	0	0	0	0	0	1	0	0	0	0	0	0	0	0	0	0
CL0485	1	0	0	0	0	0	0	0	0	0	0	0	0	0	1	0	0	1	0
CL0486	1	0	0	0	0	2	0	0	0	0	0	0	0	0	0	0	0	0	0
CL0487	1	0	0	0	0	0	0	0	0	0	0	0	0	1	0	0	1	0	0
CL0488	1	0	0	0	0	0	0	0	1	1	0	0	0	0	0	0	0	0	0
CL0489	1	0	0	0	0	0	0	0	0	0	0	0	0	1	0	0	1	0	0
CL0490	2	0	0	0	0	0	0	0	0	0	0	0	0	0	0	0	0	0	0
CL0491	1	0	0	1	0	0	0	0	0	0	0	0	0	0	0	0	0	1	0
CL0492	1	0	0	0	0	0	0	0	0	0	0	0	0	0	0	0	0	1	1
CL0493	1	0	0	0	0	0	0	0	0	0	0	0	1	1	0	0	0	0	0
CL0494	1	0	0	0	0	0	0	0	1	0	0	0	0	0	0	0	1	0	0
CL0495	1	0	1	0	0	0	0	0	0	0	1	0	0	0	0	0	0	0	0
CL0496	1	0	0	0	0	0	0	0	1	0	0	0	0	1	0	0	0	0	0
CL0497	1	0	0	0	0	0	0	0	0	0	0	0	0	0	0	0	0	1	1
CL0498	1	0	0	0	0	0	0	0	0	0	0	0	1	0	1	0	0	0	0
CL0499	1	0	0	0	0	0	1	0	0	0	1	0	0	0	0	0	0	0	0

## Sheet: OTU's description
	NORMALIZED COUNTS
OTU	inoculum	Control 3 days	PCP 3 days	Control 10 days	PCP 10 days	Accession nº & ID	kingdom	phylum	class	order	family	genus
CL0001	910	23085	18891	28140	14279	KY037850_Vanrija albida	Fungi	Basidiomycota	Tremellomycetes	Trichosporonales	Trichosporonaceae	Vanrija
CL0002	2909	9818	7535	26369	16318	DTO 099-G3_Fusarium oxysporum species complex	Fungi	Ascomycota	Sordariomycetes	Hypocreales	Nectriaceae	Fusarium
CL0003	3955	7186	23869	9831	7191	MG725820_Trichoderma sp.	Fungi	Ascomycota	Sordariomycetes	Hypocreales	Hypocreaceae	Trichoderma
CL0004	28	4059	17550	981	9728	KY104335_Naganishia randhawae	Fungi	Basidiomycota	Tremellomycetes	Filobasidiales	Filobasidiaceae	Naganishia
CL0005	796	5439	12133	1966	11013	DTO 099-F7-Penicillium vagum	Fungi	Ascomycota	Eurotiomycetes	Eurotiales	Aspergillaceae	Penicillium
CL0006	1572	1619	1684	1576	19249	HG008760_Trichoderma sp.	Fungi	Ascomycota	Sordariomycetes	Hypocreales	Hypocreaceae	Trichoderma
CL0007	1636	9468	1181	4188	7390	KY037851_Solicoccozyma phenolicus	Fungi	Basidiomycota	Tremellomycetes	Filobasidiales	Piskurozymaceae	Solicoccozyma
CL0008	1515	5059	7356	4695	9	KX302067_Trichosporon sp.	Fungi	Basidiomycota	Tremellomycetes	Trichosporonales	Trichosporonaceae	Trichosporon
CL0009	1209	9599	1259	4355	1604	AB737864_Trichoderma hamatum	Fungi	Ascomycota	Sordariomycetes	Hypocreales	Hypocreaceae	Trichoderma
CL0010	931	481	224	1362	4916	KU987904_Acremonium sp.	Fungi	Ascomycota	Sordariomycetes	Hypocreales	incertae sedis	Acremonium
CL0011	4467	3713	4114	2248	160	KY320605_Saitozyma podzolica	Fungi	Basidiomycota	Tremellomycetes	Tremellales	Trimorphomycetaceae	Saitozyma
CL0012	7	7774	0	5706	0	KX507074_Mucor sp.	Fungi	Mucoromycota	not assigned	Mucorales	Mucoraceae	Mucor
CL0013	682	625	664	376	2058	MG711821_incertae sedis	Fungi	incertae sedis	incertae sedis	incertae sedis	incertae sedis	incertae sedis
CL0014	7	1	6	2	2150	KY315586_Talaromyces verruculosus	Fungi	Ascomycota	Eurotiomycetes	Eurotiales	Trichocomaceae	Talaromyces
CL0015	220	4650	12	1887	0	KY678779_Mortierella alpina	Fungi	Mucoromycota	not assigned	Mortierellales	Mortierellaceae	Mortierella
CL0016	2603	374	918	191	692	DTO 099-E4_Penicillium restrictum species complex	Fungi	Ascomycota	Eurotiomycetes	Eurotiales	Aspergillaceae	Penicillium
CL0017	4019	2367	16	1551	0	LC206664_Umbelopsis dimorpha	Fungi	Mucoromycota	not assigned	Umbelopsidales	Umbelopsidaceae	Umbelopsis
CL0018	16505	3	3	2	0	KX359606_Solicoccozyma terricola	Fungi	Basidiomycota	Tremellomycetes	Filobasidiales	Piskurozymaceae	Solicoccozyma
CL0019	11418	0	0	0	0	KU702591_Saccharomycetales sp.	Fungi	Ascomycota	Saccharomycetes	Saccharomycetales	incertae sedis	incertae sedis
CL0020	28	1167	50	2025	1	KY949600_Fusarium oxysporum	Fungi	Ascomycota	Sordariomycetes	Hypocreales	Nectriaceae	Fusarium
CL0021	7	68	45	20	665	KY101694_Apiotrichum vadense	Fungi	Basidiomycota	Tremellomycetes	Trichosporonales	Trichosporonaceae	Apiotrichum
CL0022	213	178	123	110	386	KY687957_Trichoderma linzhiense	Fungi	Ascomycota	Sordariomycetes	Hypocreales	Hypocreaceae	Trichoderma
CL0023	6040	127	0	11	0	MF671811_Mortierella elongata	Fungi	Mucoromycota	not assigned	Mortierellales	Mortierellaceae	Mortierella
CL0024	462	222	401	130	88	DTO 100-A6-Penicillium radiatolobatum	Fungi	Ascomycota	Eurotiomycetes	Eurotiales	Aspergillaceae	Penicillium
CL0025	4154	239	2	315	0	KU702300_Umbelopsis sp.	Fungi	Mucoromycota	not assigned	Umbelopsidales	Umbelopsidaceae	Umbelopsis
CL0026	14	51	72	11	249	KY687942_Trichoderma hirsutum	Fungi	Ascomycota	Sordariomycetes	Hypocreales	Hypocreaceae	Trichoderma
CL0027	3443	0	0	0	0	KU702608_Mucoromycotina sp.	Fungi	Mucoromycota	incertae sedis	incertae sedis	incertae sedis	incertae sedis
CL0028	2959	24	0	18	0	KY228538_Mortierellales sp.	Fungi	Mucoromycota	incertae sedis	incertae sedis	incertae sedis	incertae sedis
CL0029	28	47	323	54	0	KJ542213_Thelonectria sp.	Fungi	Ascomycota	Sordariomycetes	Hypocreales	Nectriaceae	Thelonectria
CL0030	21	311	126	164	21	KX100356_Fusarium sp.	Fungi	Ascomycota	Sordariomycetes	Hypocreales	Nectriaceae	Fusarium
CL0031	78	163	187	230	1	KY105430_Solicoccozyma aeria	Fungi	Basidiomycota	Tremellomycetes	Filobasidiales	Piskurozymaceae	Solicoccozyma
CL0032	7	5	16	2	225	AF414294_Trichoderma hamatum	Fungi	Ascomycota	Sordariomycetes	Hypocreales	Hypocreaceae	Trichoderma
CL0033	14	327	5	218	0	KM357315_Trichoderma harzianum	Fungi	Ascomycota	Sordariomycetes	Hypocreales	Hypocreaceae	Trichoderma
CL0034	256	0	5	13	120	NR_152959_Mucor moelleri f. californiensis	Fungi	Mucoromycota	not assigned	Mucorales	Mucoraceae	Mucor
CL0035	7	106	27	38	67	MG193751_Trichoderma pubescens	Fungi	Ascomycota	Sordariomycetes	Hypocreales	Hypocreaceae	Trichoderma
CL0036	42	95	39	22	60	DTO 099-F5_Aspergillus tubingensis	Fungi	Ascomycota	Eurotiomycetes	Eurotiales	Aspergillaceae	Aspergillus
CL0037	1515	0	0	0	0	MG190424_Ascomycota sp. strain A81	Fungi	Ascomycota	incertae sedis	incertae sedis	incertae sedis	incertae sedis
CL0038	7	0	0	0	121	AB986458_Oidiodendron sp.	Fungi	Ascomycota	Leotiomycetes	Onygenales	Myxotrichaceae	Oidiodendron
CL0039	7	0	0	18	107	MG738329_Rhodotorula mucilaginosa	Fungi	Basidiomycota	Microbotryomycetes	Sporidiobolales	Sporidiobolaceae	Rhodotorula
CL0040	1323	0	0	0	0	DTO 098-I5_Aspergillus sp. (sect. Cremei)	Fungi	Ascomycota	Eurotiomycetes	Eurotiales	Aspergillaceae	Aspergillus
CL0041	1045	3	28	0	0	KY688072_Mortierella sp.	Fungi	Mucoromycota	not assigned	Mortierellales	Mortierellaceae	Mortierella
CL0042	1280	0	0	0	0	DTO 099-H1_Penicillium shearii	Fungi	Ascomycota	Eurotiomycetes	Eurotiales	Aspergillaceae	Penicillium
CL0043	92	1	12	0	87	incertae sedis	Fungi	incertae sedis	incertae sedis	incertae sedis	incertae sedis	incertae sedis
CL0044	1237	0	0	0	0	NR_152495_Debaryomyces psychrosporus	Fungi	Ascomycota	Saccharomycetes	Saccharomycetales	Debaryomycetaceae	Debaryomyces
CL0045	1159	0	0	0	0	incertae sedis_1	Fungi	incertae sedis	incertae sedis	incertae sedis	incertae sedis	incertae sedis
CL0046	7	1	3	0	91	incertae sedis_2	Fungi	incertae sedis	incertae sedis	incertae sedis	incertae sedis	incertae sedis
CL0047	1081	0	0	0	0	KU702608_Mucoromycotina sp._1	Fungi	Mucoromycota	not assigned	incertae sedis	incertae sedis	incertae sedis
CL0048	1045	0	0	0	0	KY031675_Herpotrichiellaceae sp.	Fungi	Ascomycota	Eurotiomycetes	Chaetothyriales	Herpotrichiellaceae	incertae sedis
CL0049	1010	0	0	0	0	MG597381_Geminibasidium sp.	Fungi	Basidiomycota	Geminibasidiomycetes	Geminibasidiales	Geminibasidiaceae	Geminibasidium
CL0050	7	1	5	2	75	LC177644_Sagenomella striatispora	Fungi	Ascomycota	Eurotiomycetes	Eurotiales	Trichocomaceae	Sagenomella
CL0051	946	0	0	0	0	KY214241_Trichoderma koningiopsis	Fungi	Ascomycota	Sordariomycetes	Hypocreales	Hypocreaceae	Trichoderma
CL0052	7	68	74	18	0	LC177652_Sagenomella verticillata	Fungi	Ascomycota	Eurotiomycetes	Eurotiales	Trichocomaceae	Sagenomella
CL0053	910	0	0	0	0	DTO 099-G8_Penicillium sp. (sect. Lanata-divaricata)	Fungi	Ascomycota	Eurotiomycetes	Eurotiales	Aspergillaceae	Penicillium
CL0054	249	38	44	9	1	MG722763_Ustilago kamerunensis	Fungi	Basidiomycota	Ustilaginomycetes	Ustilaginales	Ustilaginaceae	Ustilago
CL0055	7	81	33	38	8	DTO 099-G3_1_Fusarium oxysporum species complex	Fungi	Ascomycota	Sordariomycetes	Hypocreales	Nectriaceae	Fusarium
CL0056	7	64	2	171	0	JQ936285_Sporobolomyces oryzicola	Fungi	Basidiomycota	Microbotryomycetes	Sporidiobolales	Sporidiobolaceae	Sporobolomyces
CL0057	732	0	0	0	0	DTO 099-H4_Penicillium restrictum species complex	Fungi	Ascomycota	Eurotiomycetes	Eurotiales	Aspergillaceae	Penicillium
CL0058	21	28	40	2	17	KY687942_1_Trichoderma hirsutum	Fungi	Ascomycota	Sordariomycetes	Hypocreales	Hypocreaceae	Trichoderma
CL0059	7	0	0	2	53	KY101666_Apiotrichum dulcitum	Fungi	Basidiomycota	Tremellomycetes	Trichosporonales	Trichosporonaceae	Apiotrichum
CL0060	597	0	3	0	0	KY320607_Solicoccozyma terreus	Fungi	Basidiomycota	Tremellomycetes	Filobasidiales	Piskurozymaceae	Solicoccozyma
CL0061	498	3	9	0	0	KY591225_Pochonia sp.	Fungi	Ascomycota	Sordariomycetes	Hypocreales	Clavicipitaceae	Pochonia
CL0062	7	76	0	90	0	MG736214_Fusarium avenaceum	Fungi	Ascomycota	Sordariomycetes	Hypocreales	Nectriaceae	Fusarium
CL0063	547	0	0	0	0	AF414328_Trichoderma viride	Fungi	Ascomycota	Sordariomycetes	Hypocreales	Hypocreaceae	Trichoderma
CL0064	21	22	12	38	17	JX030261_Tricholomataceae sp.	Fungi	Basidiomycota	Agaricomycetes	Agaricales	Tricholomataceae	incertae sedis
CL0065	7	17	50	15	0	incertae sedis_3	Fungi	incertae sedis	incertae sedis	incertae sedis	incertae sedis	incertae sedis
CL0066	533	0	0	0	0	MG190400_Ascomycota sp.	Fungi	Ascomycota	incertae sedis	incertae sedis	incertae sedis	incertae sedis
CL0067	7	26	18	2	20	LK052843_incertae sedis	Fungi	incertae sedis	incertae sedis	incertae sedis	incertae sedis	incertae sedis
CL0068	7	9	15	15	23	KX302022_Trichosporon akiyoshidainum	Fungi	Basidiomycota	Tremellomycetes	Trichosporonales	Trichosporonaceae	Trichosporon
CL0069	7	1	33	2	16	DTO 099-E1_Penicillium murcianum	Fungi	Ascomycota	Eurotiomycetes	Eurotiales	Aspergillaceae	Penicillium
CL0070	490	0	0	0	0	KX911872_Gongronella butleri	Fungi	Mucoromycota	Mucoromycetes	Mucorales	Cunninghamellaceae	Gongronella
CL0071	14	85	16	6	0	EU280085_Hypocrea crassa	Fungi	Ascomycota	Sordariomycetes	Hypocreales	Hypocreaceae	Trichoderma
CL0072	7	3	0	148	0	KY037850_1_Vanrija albida	Fungi	Basidiomycota	Tremellomycetes	Trichosporonales	Trichosporonaceae	Vanrija
CL0073	7	19	15	36	12	FJ265759_Mycosphaerella sp.	Fungi	Ascomycota	Dothideomycetes	Capnodiales	Mycosphaerellaceae	Mycosphaerella
CL0074	426	0	0	0	0	KM357315_1_Trichoderma harzianum	Fungi	Ascomycota	Sordariomycetes	Hypocreales	Hypocreaceae	Trichoderma
CL0075	256	1	9	0	6	LT899788_Penicillium sp.	Fungi	Ascomycota	Eurotiomycetes	Eurotiales	Aspergillaceae	Penicillium
CL0076	7	0	0	0	31	KX640696_Saitozyma podzolica	Fungi	Basidiomycota	Tremellomycetes	Tremellales	Trimorphomycetaceae	Saitozyma
CL0077	7	3	10	9	21	KU556581_Helotiales sp.	Fungi	Ascomycota	Leotiomycetes	Helotiales	incertae sedis	incertae sedis
CL0078	377	0	0	0	0	KX227756_Mortierella fluviae	Fungi	Mucoromycota	not assigned	Mortierellales	Mortierellaceae	Mortierella
CL0079	7	1	0	0	28	DTO 100-A6_1_Penicillium murcianum	Fungi	Ascomycota	Eurotiomycetes	Eurotiales	Aspergillaceae	Penicillium
CL0080	7	0	1	4	28	AF502859_Ascomycota sp.	Fungi	Ascomycota	incertae sedis	incertae sedis	incertae sedis	incertae sedis
CL0081	263	15	0	13	0	DTO 099-G3_2_Fusarium oxysporum species complex	Fungi	Ascomycota	Sordariomycetes	Hypocreales	Nectriaceae	Fusarium
CL0082	334	3	0	0	0	AB856632_Trichoderma crassum	Fungi	Ascomycota	Sordariomycetes	Hypocreales	Hypocreaceae	Trichoderma
CL0083	7	0	1	0	28	DTO 100-C6_Penicillium longicatenatum	Fungi	Ascomycota	Eurotiomycetes	Eurotiales	Aspergillaceae	Penicillium
CL0084	341	0	0	2	0	AF414297_Trichoderma harzianum	Fungi	Ascomycota	Sordariomycetes	Hypocreales	Hypocreaceae	Trichoderma
CL0085	7	24	10	20	8	KY416974_Cutaneotrichosporon moniliiforme	Fungi	Basidiomycota	Tremellomycetes	Trichosporonales	Trichosporonaceae	Cutaneotrichosporon
CL0086	7	24	19	15	2	DTO 099-G3_3_Fusarium oxysporum species complex	Fungi	Ascomycota	Sordariomycetes	Hypocreales	Nectriaceae	Fusarium
CL0087	7	11	20	4	9	KJ921607_Oidiodendron flavum	Fungi	Ascomycota	Leotiomycetes	Onygenales	Myxotrichaceae	Oidiodendron
CL0088	7	19	2	0	18	incertae sedis 23	Fungi	incertae sedis	incertae sedis	incertae sedis	incertae sedis	incertae sedis
CL0089	21	11	22	22	0	DTO 099-F1_Penicillium vagum	Fungi	Ascomycota	Eurotiomycetes	Eurotiales	Aspergillaceae	Penicillium
CL0090	7	1	0	0	24	KX079892_Cryptococcus sp.	Fungi	Basidiomycota	Tremellomycetes	Tremellales	Cryptococcaceae	Cryptococcus
CL0091	7	13	27	9	0	KX640696_1_Saitozyma podzolica	Fungi	Basidiomycota	Tremellomycetes	Tremellales	Trimorphomycetaceae	Saitozyma
CL0092	7	9	25	13	1	MG193751_1_Trichoderma pubescens	Fungi	Ascomycota	Sordariomycetes	Hypocreales	Hypocreaceae	Trichoderma
CL0093	7	7	0	6	20	LC206604_Trichoderma citrinum	Fungi	Ascomycota	Sordariomycetes	Hypocreales	Hypocreaceae	Trichoderma
CL0094	291	0	0	0	0	DTO 099-D6_Penicillium vagum	Fungi	Ascomycota	Eurotiomycetes	Eurotiales	Aspergillaceae	Penicillium
CL0095	7	74	0	4	0	KY416974_1_Cutaneotrichosporon moniliiforme	Fungi	Basidiomycota	Tremellomycetes	Trichosporonales	Trichosporonaceae	Cutaneotrichosporon
CL0096	7	3	18	0	9	DTO 099-F2-Penicillium restrictum species complex	Fungi	Ascomycota	Eurotiomycetes	Eurotiales	Aspergillaceae	Penicillium
CL0097	7	74	0	2	0	AY213661_Mucor racemosus	Fungi	Mucoromycota	not assigned	Mucorales	Mucoraceae	Mucor
CL0098	7	5	18	0	7	KY687942_2_Trichoderma hirsutum	Fungi	Ascomycota	Sordariomycetes	Hypocreales	Hypocreaceae	Trichoderma
CL0099	7	0	0	4	20	KP900722_Mucor sp.	Fungi	Mucoromycota	not assigned	Mucorales	Mucoraceae	Mucor
CL0100	7	11	21	6	0	KY037850_2_Vanrija albida	Fungi	Basidiomycota	Tremellomycetes	Trichosporonales	Trichosporonaceae	Vanrija
CL0101	42	5	13	2	4	HG008760_1_Trichoderma sp.	Fungi	Ascomycota	Sordariomycetes	Hypocreales	Hypocreaceae	Trichoderma
CL0102	7	1	0	6	15	DTO 099-G3_4_Fusarium oxysporum species complex	Fungi	Ascomycota	Sordariomycetes	Hypocreales	Nectriaceae	Fusarium
CL0103	7	7	16	15	0	AB540571_Acremonium cereale	Fungi	Ascomycota	Sordariomycetes	Hypocreales	incertae sedis	Acremonium
CL0104	7	58	0	0	0	LC169802_Gibberella sp	Fungi	Ascomycota	Sordariomycetes	Hypocreales	Nectriaceae	Gibberella
CL0105	7	19	8	11	2	GU973671_Fusarium sp.	Fungi	Ascomycota	Sordariomycetes	Hypocreales	Nectriaceae	Fusarium
CL0106	7	17	10	11	1	KP177434_incertae sedis	Fungi	incertae sedis	incertae sedis	incertae sedis	incertae sedis	incertae sedis
CL0107	7	3	2	2	12	KY320617_Mortierella verticillata	Fungi	Mucoromycota	not assigned	Mortierellales	Mortierellaceae	Mortierella
CL0108	7	15	16	0	0	KY037843_Vishniacozyma aff. Heimaeyensis	Fungi	Basidiomycota	Tremellomycetes	Tremellales	Bulleribasidiaceae	Vishniacozyma
CL0109	7	1	22	0	0	KP137445_Fusarium sp.	Fungi	Ascomycota	Sordariomycetes	Hypocreales	Nectriaceae	Fusarium
CL0110	192	0	0	0	0	MG597381_Geminibasidium sp._1	Fungi	Basidiomycota	Geminibasidiomycetes	Geminibasidiales	Geminibasidiaceae	Geminibasidium
CL0111	49	32	0	4	0	KY554989_Apiotrichum porosum	Fungi	Basidiomycota	Tremellomycetes	Trichosporonales	Trichosporonaceae	Apiotrichum
CL0112	177	0	0	0	0	MG015985_Meyerozyma guilliermondii	Fungi	Ascomycota	Saccharomycetes	Saccharomycetales	Debaryomycetaceae	Meyerozyma
CL0113	7	0	20	2	0	KY554995_Humicola sp.	Fungi	Ascomycota	Sordariomycetes	Sordariales	Chaetomiaceae	Humicola
CL0114	177	0	0	0	0	KY037850_3_Vanrija albida	Fungi	Basidiomycota	Tremellomycetes	Trichosporonales	Trichosporonaceae	Vanrija
CL0115	135	1	4	0	0	KC349938_Trichosporon lignicola var. undulatum	Fungi	Basidiomycota	Tremellomycetes	Trichosporonales	Trichosporonaceae	Trichosporon
CL0116	7	3	19	0	0	NR_137907_Penicillium vagum	Fungi	Ascomycota	Eurotiomycetes	Eurotiales	Aspergillaceae	Penicillium
CL0117	177	0	0	0	0	KY037850_4_Vanrija albida	Fungi	Basidiomycota	Tremellomycetes	Trichosporonales	Trichosporonaceae	Vanrija
CL0118	7	13	13	2	0	DTO 099-H4_2_Penicillium restrictum species complex	Fungi	Ascomycota	Eurotiomycetes	Eurotiales	Aspergillaceae	Penicillium
CL0119	128	1	4	0	0	AB856634_Trichoderma strictipile	Fungi	Ascomycota	Sordariomycetes	Hypocreales	Hypocreaceae	Trichoderma
CL0120	49	9	0	27	0	KU987904_1_Acremonium sp.	Fungi	Ascomycota	Sordariomycetes	Hypocreales	incertae sedis	Acremonium
CL0121	14	11	5	13	2	KY775917_incertae sedis	Fungi	incertae sedis	incertae sedis	incertae sedis	incertae sedis	incertae sedis
CL0122	21	20	4	9	0	MG193751_2_Trichoderma pubescens	Fungi	Ascomycota	Sordariomycetes	Hypocreales	Hypocreaceae	Trichoderma
CL0123	7	3	6	2	7	KY031681_Trichoderma sp.	Fungi	Ascomycota	Sordariomycetes	Hypocreales	Hypocreaceae	Trichoderma
CL0124	7	1	3	2	10	MF788191_Fusarium sp.	Fungi	Ascomycota	Sordariomycetes	Hypocreales	Nectriaceae	Fusarium
CL0125	7	0	0	0	13	DTO 099-C3_Penicillium restrictum species complex	Fungi	Ascomycota	Eurotiomycetes	Eurotiales	Aspergillaceae	Penicillium
CL0126	71	0	9	2	0	KY283803_Phoma herbarum	Fungi	Ascomycota	Dothideomycetes	Pleosporales	Didymellaceae	Phoma
CL0127	7	1	8	2	4	LC206604_1_Trichoderma citrinum	Fungi	Ascomycota	Sordariomycetes	Hypocreales	Hypocreaceae	Trichoderma
CL0128	149	0	0	0	0	KY588384_Ascomycota sp.	Fungi	Ascomycota	incertae sedis	incertae sedis	incertae sedis	incertae sedis
CL0129	49	1	11	0	0	AF414294_1_Trichoderma hamatum	Fungi	Ascomycota	Sordariomycetes	Hypocreales	Hypocreaceae	Trichoderma
CL0130	7	1	12	2	2	KU612291_Pezizales sp.	Fungi	Ascomycota	Pezizomycetes	Pezizales	incertae sedis	incertae sedis
CL0131	7	0	0	0	11	AF437777_incertae sedis	Fungi	incertae sedis	incertae sedis	incertae sedis	incertae sedis	incertae sedis
CL0132	7	38	0	0	0	KT264293_Auxarthron sp.	Fungi	Ascomycota	Eurotiomycetes	Onygenales	Onygenaceae	Auxarthron
CL0133	7	0	0	0	11	AB986340_Cladophialophora sp.	Fungi	Ascomycota	Eurotiomycetes	Chaetothyriales	Herpotrichiellaceae	Cladophialophora
CL0134	7	17	0	22	0	DQ069034_Leptodontidium sp.	Fungi	Ascomycota	Leotiomycetes	Helotiales	Leptodontidiaceae	Leptodontidium
CL0135	7	0	0	0	11	KU986774_Penicillium sp.	Fungi	Ascomycota	Eurotiomycetes	Eurotiales	Aspergillaceae	Penicillium
CL0136	7	3	9	0	2	KF500231_Tomentella sp.	Fungi	Basidiomycota	Agaricomycetes	Thelephorales	Thelephoraceae	Tomentella
CL0137	128	0	0	0	0	KX000261_incertae sedis	Fungi	incertae sedis	incertae sedis	incertae sedis	incertae sedis	incertae sedis
CL0138	128	0	0	0	0	KX721593_Trichoderma sp.	Fungi	Ascomycota	Sordariomycetes	Hypocreales	Hypocreaceae	Trichoderma
CL0139	128	0	0	0	0	KY687942_3_Trichoderma hirsutum	Fungi	Ascomycota	Sordariomycetes	Hypocreales	Hypocreaceae	Trichoderma
CL0140	120	0	0	0	0	AF414328_1_Trichoderma viride	Fungi	Ascomycota	Sordariomycetes	Hypocreales	Hypocreaceae	Trichoderma
CL0141	7	5	9	2	1	KY103382_Effuseotrichosporon vanderwaltii	Fungi	Basidiomycota	Tremellomycetes	Trichosporonales	Trichosporonaceae	Effuseotrichosporon
CL0142	128	0	0	0	0	KY320605_1_Saitozyma podzolica	Fungi	Basidiomycota	Tremellomycetes	Tremellales	Trimorphomycetaceae	Saitozyma
CL0143	7	20	0	11	0	AB737864_1_Trichoderma hamatum	Fungi	Ascomycota	Sordariomycetes	Hypocreales	Hypocreaceae	Trichoderma
CL0144	7	0	0	4	8	LN886536_Fusarium solani	Fungi	Ascomycota	Sordariomycetes	Hypocreales	Nectriaceae	Fusarium
CL0145	35	7	3	6	0	NR_138343_Penicillium zhuangii	Fungi	Ascomycota	Eurotiomycetes	Eurotiales	Aspergillaceae	Penicillium
CL0146	7	0	1	2	7	KY611810_Penicillium pimiteouiense	Fungi	Ascomycota	Eurotiomycetes	Eurotiales	Aspergillaceae	Penicillium
CL0147	7	5	9	4	0	KX359606_Solicoccozyma terricola_1	Fungi	Basidiomycota	Tremellomycetes	Filobasidiales	Piskurozymaceae	Solicoccozyma
CL0148	99	0	0	2	0	D4A16_incertae sedis	Fungi	incertae sedis	incertae sedis	incertae sedis	incertae sedis	incertae sedis
CL0149	106	0	0	0	0	KT224876_Ascotricha erinacea	Fungi	Ascomycota	Sordariomycetes	Xylariales	Xylariaceae	Ascotricha
CL0150	7	1	0	0	8	KY037850_5_Vanrija albida	Fungi	Basidiomycota	Tremellomycetes	Trichosporonales	Trichosporonaceae	Vanrija
CL0151	7	0	0	0	8	AF414320_Trichoderma pubescens	Fungi	Ascomycota	Sordariomycetes	Hypocreales	Hypocreaceae	Trichoderma
CL0152	7	7	3	15	0	LC229677_Trichoderma sp.	Fungi	Ascomycota	Sordariomycetes	Hypocreales	Hypocreaceae	Trichoderma
CL0153	64	3	1	4	0	KY037850_6_Vanrija albida	Fungi	Basidiomycota	Tremellomycetes	Trichosporonales	Trichosporonaceae	Vanrija
CL0154	106	0	0	0	0	KY687942_4_Trichoderma hirsutum	Fungi	Ascomycota	Sordariomycetes	Hypocreales	Hypocreaceae	Trichoderma
CL0155	14	0	0	2	7	AF414328_2_Trichoderma viride	Fungi	Ascomycota	Sordariomycetes	Hypocreales	Hypocreaceae	Trichoderma
CL0156	7	0	0	2	7	KY977534_Trichoderma hamatum	Fungi	Ascomycota	Sordariomycetes	Hypocreales	Hypocreaceae	Trichoderma
CL0157	7	7	1	6	2	KY320605_2_Saitozyma podzolica	Fungi	Basidiomycota	Tremellomycetes	Tremellales	Trimorphomycetaceae	Saitozyma
CL0158	7	13	4	4	0	KY687942_5_Trichoderma hirsutum	Fungi	Ascomycota	Sordariomycetes	Hypocreales	Hypocreaceae	Trichoderma
CL0159	7	9	7	0	0	KR014371_Herpotrichiellaceae sp.	Fungi	Ascomycota	Eurotiomycetes	Chaetothyriales	Herpotrichiellaceae	incertae sedis
CL0160	92	0	0	0	0	NR_137620_Hormonema viticola	Fungi	Ascomycota	Dothideomycetes	Dothideales	Dothioraceae	Hormonema
CL0161	7	3	6	4	0	DTO 099-G7_Penicillium vagum	Fungi	Ascomycota	Eurotiomycetes	Eurotiales	Aspergillaceae	Penicillium
CL0162	92	0	0	0	0	AB986417_Cladophialophora sp.	Fungi	Ascomycota	Eurotiomycetes	Chaetothyriales	Herpotrichiellaceae	Cladophialophora
CL0163	64	1	2	0	0	GU480960_Fusarium oxysporum	Fungi	Ascomycota	Sordariomycetes	Hypocreales	Nectriaceae	Fusarium
CL0164	7	0	1	4	5	KX640696_2_Saitozyma podzolica	Fungi	Basidiomycota	Tremellomycetes	Tremellales	Trimorphomycetaceae	Saitozyma
CL0165	92	0	0	0	0	incertae sedis_4	Fungi	incertae sedis	incertae sedis	incertae sedis	incertae sedis	incertae sedis
CL0166	7	0	0	0	7	KU382192_Ovicillium napiforme	Fungi	Ascomycota	Sordariomycetes	Hypocreales	Hypocreomycetidae	Ovicillium
CL0167	85	0	0	0	0	KY588953_Dothideomycetes sp.	Fungi	Ascomycota	Dothideomycetes	incertae sedis	incertae sedis	incertae sedis
CL0168	7	3	0	2	5	HE608899_Hypocrea virens	Fungi	Ascomycota	Sordariomycetes	Hypocreales	Hypocreaceae	Trichoderma
CL0169	7	22	0	0	0	FR822814_Penicillium sp.	Fungi	Ascomycota	Eurotiomycetes	Eurotiales	Aspergillaceae	Penicillium
CL0170	64	0	0	2	0	KY591395_Trichoderma sp.	Fungi	Ascomycota	Sordariomycetes	Hypocreales	Hypocreaceae	Trichoderma
CL0171	7	5	7	0	0	KY458466_Mucor racemosus	Fungi	Mucoromycota	not assigned	Mucorales	Mucoraceae	Mucor
CL0172	7	1	0	0	5	MG654739_Mycena citrinomarginata	Fungi	Basidiomycota	Agaricomycetes	Agaricales	Mycenaceae	Mycena
CL0173	7	9	4	0	0	KY744111_Naganishia sp.	Fungi	Basidiomycota	Tremellomycetes	Filobasidiales	Filobasidiaceae	Naganishia
CL0174	71	0	0	0	0	KY687942_6_Trichoderma hirsutum	Fungi	Ascomycota	Sordariomycetes	Hypocreales	Hypocreaceae	Trichoderma
CL0175	7	0	4	2	2	LC228052_Trichocladium asperum	Fungi	Ascomycota	Sordariomycetes	Sordariales	Chaetomiaceae	Trichocladium
CL0176	7	0	0	0	5	KU987904_2_Acremonium sp.	Fungi	Ascomycota	Sordariomycetes	Hypocreales	incertae sedis	Acremonium
CL0177	7	0	0	2	5	AF414328_3_Trichoderma viride	Fungi	Ascomycota	Sordariomycetes	Hypocreales	Hypocreaceae	Trichoderma
CL0178	7	3	7	0	0	incertae sedis_5	Fungi	incertae sedis	incertae sedis	incertae sedis	incertae sedis	incertae sedis
CL0179	7	0	0	4	5	JF728211_Trichoderma sp.	Fungi	Ascomycota	Sordariomycetes	Hypocreales	Hypocreaceae	Trichoderma
CL0180	7	3	5	4	0	incertae sedis_6	Fungi	incertae sedis	incertae sedis	incertae sedis	incertae sedis	incertae sedis
CL0181	71	0	0	0	0	incertae sedis_7	Fungi	incertae sedis	incertae sedis	incertae sedis	incertae sedis	incertae sedis
CL0182	7	5	4	4	0	FJ904849_Penicillium sp.	Fungi	Ascomycota	Eurotiomycetes	Eurotiales	Aspergillaceae	Penicillium
CL0183	64	1	0	0	0	LC155937_Cryptococcus podzolicus	Fungi	Basidiomycota	Tremellomycetes	Tremellales	Cryptococcaceae	Cryptococcus
CL0184	71	0	0	0	0	KY037850_7_Vanrija albida	Fungi	Basidiomycota	Tremellomycetes	Trichosporonales	Trichosporonaceae	Vanrija
CL0185	7	1	5	4	0	KY037850_8_Vanrija albida	Fungi	Basidiomycota	Tremellomycetes	Trichosporonales	Trichosporonaceae	Vanrija
CL0186	7	0	0	0	5	AF414328_4_Trichoderma viride	Fungi	Ascomycota	Sordariomycetes	Hypocreales	Hypocreaceae	Trichoderma
CL0187	71	0	0	0	0	KY591829_Oidiodendron echinulatum	Fungi	Ascomycota	Leotiomycetes	Onygenales	Myxotrichaceae	Oidiodendron
CL0188	7	1	4	6	0	KX082925_Penicillium longicatenatum	Fungi	Ascomycota	Eurotiomycetes	Eurotiales	Aspergillaceae	Penicillium
CL0189	7	3	0	2	3	KY687942_7_Trichoderma hirsutum	Fungi	Ascomycota	Sordariomycetes	Hypocreales	Hypocreaceae	Trichoderma
CL0190	7	0	7	0	0	MF788200_Oidiodendron sp.	Fungi	Ascomycota	Leotiomycetes	Onygenales	Myxotrichaceae	Oidiodendron
CL0191	7	0	0	0	5	NR_111884_Arachnotheca glomerata	Fungi	Ascomycota	Eurotiomycetes	Onygenales	Onygenaceae	Arachnotheca
CL0192	7	0	0	0	5	JX857789_Lyomyces sp.	Fungi	Basidiomycota	Agaricomycetes	Corticiales	Corticiaceae	Lyomyces
CL0193	64	0	0	0	0	KC917415_Malassezia restricta	Fungi	Basidiomycota	Malasseziomycetes	Malasseziales	Malasseziaceae	Malassezia
CL0194	7	11	0	6	0	MG720264_Naganishia uzbekistanensis	Fungi	Basidiomycota	Tremellomycetes	Filobasidiales	Filobasidiaceae	Naganishia
CL0195	7	0	0	2	4	AF414328_5_Trichoderma viride	Fungi	Ascomycota	Sordariomycetes	Hypocreales	Hypocreaceae	Trichoderma
CL0196	49	1	0	0	0	KY588634_Capronia sp.	Fungi	Ascomycota	Eurotiomycetes	Chaetothyriales	Herpotrichiellaceae	Capronia
CL0197	7	0	0	0	5	FR799508_Penicillium sp.	Fungi	Ascomycota	Eurotiomycetes	Eurotiales	Aspergillaceae	Penicillium
CL0198	49	1	0	0	0	GQ203771_Preussia alloiomera	Fungi	Ascomycota	Dothideomycetes	Pleosporales	Sporormiaceae	Preussia
CL0199	7	17	0	0	0	MG193751_3_Trichoderma pubescens	Fungi	Ascomycota	Sordariomycetes	Hypocreales	Hypocreaceae	Trichoderma
CL0200	7	0	0	0	5	MG725820_8_Trichoderma sp.	Fungi	Ascomycota	Sordariomycetes	Hypocreales	Hypocreaceae	Trichoderma
CL0201	64	0	0	0	0	KX640696_3_Saitozyma podzolica	Fungi	Basidiomycota	Tremellomycetes	Tremellales	Trimorphomycetaceae	Saitozyma
CL0202	7	0	0	0	5	KY101694_1_Apiotrichum vadense	Fungi	Basidiomycota	Tremellomycetes	Trichosporonales	Trichosporonaceae	Apiotrichum
CL0203	7	1	1	0	3	KY687942_8_Trichoderma hirsutum	Fungi	Ascomycota	Sordariomycetes	Hypocreales	Hypocreaceae	Trichoderma
CL0204	49	0	1	0	0	KX640346_Paecilomyces sp.	Fungi	Ascomycota	Eurotiomycetes	Eurotiales	Thermoascaceae	Paecilomyces
CL0205	7	0	0	0	5	JX162393_Fusarium acuminatum	Fungi	Ascomycota	Sordariomycetes	Hypocreales	Nectriaceae	Fusarium
CL0206	7	1	0	0	4	AF414328_6_Trichoderma viride	Fungi	Ascomycota	Sordariomycetes	Hypocreales	Hypocreaceae	Trichoderma
CL0207	7	0	5	0	1	AF414328_7_Trichoderma viride	Fungi	Ascomycota	Sordariomycetes	Hypocreales	Hypocreaceae	Trichoderma
CL0208	7	0	0	0	5	KX100386_Penicillium sp.	Fungi	Ascomycota	Eurotiomycetes	Eurotiales	Aspergillaceae	Penicillium
CL0209	56	0	0	0	0	KU987904_3_Acremonium sp.	Fungi	Ascomycota	Sordariomycetes	Hypocreales	incertae sedis	Acremonium
CL0210	64	0	0	0	0	incertae sedis_23	Fungi	incertae sedis	incertae sedis	incertae sedis	incertae sedis	incertae sedis
CL0211	7	1	5	2	0	NR_137907_1_Penicillium vagum	Fungi	Ascomycota	Eurotiomycetes	Eurotiales	Aspergillaceae	Penicillium
CL0212	64	0	0	0	0	KT710763_Trichoderma harzianum	Fungi	Ascomycota	Sordariomycetes	Hypocreales	Hypocreaceae	Trichoderma
CL0213	64	0	0	0	0	MG725820_1_Trichoderma sp.	Fungi	Ascomycota	Sordariomycetes	Hypocreales	Hypocreaceae	Trichoderma
CL0214	7	0	0	0	4	KY416985_Cutaneotrichosporon moniliiforme	Fungi	Basidiomycota	Tremellomycetes	Trichosporonales	Trichosporonaceae	Cutaneotrichosporon
CL0215	56	0	0	0	0	KY320607_1_Solicoccozyma terreus	Fungi	Basidiomycota	Tremellomycetes	Filobasidiales	Piskurozymaceae	Solicoccozyma
CL0216	7	11	0	4	0	EU821309_Aspergillus foetidus	Fungi	Ascomycota	Eurotiomycetes	Eurotiales	Aspergillaceae	Aspergillus
CL0217	7	0	0	0	4	JX135085_Fusarium sp.	Fungi	Ascomycota	Sordariomycetes	Hypocreales	Nectriaceae	Fusarium
CL0218	7	0	5	2	0	KF428640_Mortierella sp	Fungi	Mucoromycota	not assigned	Mortierellales	Mortierellaceae	Mortierella
CL0219	56	0	0	0	0	incertae sedis_9	Fungi	incertae sedis	incertae sedis	incertae sedis	incertae sedis	incertae sedis
CL0220	7	3	0	2	2	NR_138343_1_Penicillium zhuangii	Fungi	Ascomycota	Eurotiomycetes	Eurotiales	Aspergillaceae	Penicillium
CL0221	28	0	0	0	1	DTO 099-H5_Cladosporium phaenocomae	Fungi	Ascomycota	Dothideomycetes	Capnodiales	Cladosporiaceae	Cladosporium
CL0222	7	1	0	13	0	JX001636_Helotiales sp.	Fungi	Ascomycota	Leotiomycetes	Helotiales	incertae sedis	incertae sedis
CL0223	35	0	0	0	1	KY588467_Ascomycota sp.	Fungi	Ascomycota	incertae sedis	incertae sedis	incertae sedis	incertae sedis
CL0224	7	0	0	0	3	KY687942_21_Trichoderma hirsutum	Fungi	Ascomycota	Dothideomycetes	Capnodiales	Cladosporiaceae	Cladosporium
CL0225	49	0	0	0	0	DQ914695_Chaetothyriales sp.	Fungi	Ascomycota	Eurotiomycetes	Chaetothyriales	incertae sedis	incertae sedis
CL0226	49	0	0	0	0	NR_111658_Absidia glauca	Fungi	Mucoromycota	Mucoromycetes	Mucorales	Cunninghamellaceae	Absidia
CL0227	49	0	0	0	0	KP714706_Fungal sp.	Fungi	incertae sedis	incertae sedis	incertae sedis	incertae sedis	incertae sedis
CL0228	7	1	2	6	0	KY687942_9_Trichoderma hirsutum	Fungi	Ascomycota	Sordariomycetes	Hypocreales	Hypocreaceae	Trichoderma
CL0229	7	0	0	0	4	HG008760_2_Trichoderma sp.	Fungi	Ascomycota	Sordariomycetes	Hypocreales	Hypocreaceae	Trichoderma
CL0230	7	0	0	2	3	KY687942_10_Trichoderma hirsutum	Fungi	Ascomycota	Sordariomycetes	Hypocreales	Hypocreaceae	Trichoderma
CL0231	42	0	0	0	0	MF330339_Chaetomium sp.	Fungi	Ascomycota	Sordariomycetes	Sordariales	Chaetomiaceae	Chaetomium
CL0232	7	1	2	2	1	KY687942_11_Trichoderma hirsutum	Fungi	Ascomycota	Sordariomycetes	Hypocreales	Hypocreaceae	Trichoderma
CL0233	7	0	5	0	0	KY420993_Neurospora sitophila	Fungi	Ascomycota	Sordariomycetes	Sordariales	Sordariaceae	Neurospora
CL0234	49	0	0	0	0	KU056814_Fusarium oxysporum	Fungi	Ascomycota	Sordariomycetes	Hypocreales	Nectriaceae	Fusarium
CL0235	7	1	1	6	0	KX657270_Talaromyces rugulosus	Fungi	Ascomycota	Eurotiomycetes	Eurotiales	Trichocomaceae	Talaromyces
CL0236	7	5	0	0	2	KY458466_1_Mucor racemosus	Fungi	Mucoromycota	not assigned	Mucorales	Mucoraceae	Mucor
CL0237	7	0	0	0	3	KF367527_Penicillium sp.	Fungi	Ascomycota	Eurotiomycetes	Eurotiales	Aspergillaceae	Penicillium
CL0238	7	1	3	2	0	KY687942_12_Trichoderma hirsutum	Fungi	Ascomycota	Sordariomycetes	Hypocreales	Hypocreaceae	Trichoderma
CL0239	7	11	0	0	0	KX438351_Tomentella sp.	Fungi	Basidiomycota	Agaricomycetes	Thelephorales	Thelephoraceae	Tomentella
CL0240	7	1	0	2	2	KP900722_1_Mucor sp.	Fungi	Mucoromycota	not assigned	Mucorales	Mucoraceae	Mucor
CL0241	42	0	0	0	0	KU293591_Penicillium thomii	Fungi	Ascomycota	Eurotiomycetes	Eurotiales	Aspergillaceae	Penicillium
CL0242	42	0	0	0	0	LM652454_Scopulariopsis hibernica	Fungi	Ascomycota	Sordariomycetes	Microascales	Microascaceae	Pseudoscopulariopsis
CL0243	7	1	2	2	0	MG193751_4_Trichoderma pubescens	Fungi	Ascomycota	Sordariomycetes	Hypocreales	Hypocreaceae	Trichoderma
CL0244	7	11	0	0	0	LT615284_Pseudocosmospora rogersonii	Fungi	Ascomycota	Sordariomycetes	Hypocreales	Nectriaceae	Pseudocosmospora
CL0245	7	0	5	0	0	KT354991_Nectria sp.	Fungi	Ascomycota	Sordariomycetes	Hypocreales	Nectriaceae	Nectria
CL0246	7	0	0	0	3	AF414294_2_Trichoderma hamatum	Fungi	Ascomycota	Sordariomycetes	Hypocreales	Hypocreaceae	Trichoderma
CL0247	7	0	0	0	2	KY606549_Talaromyces sp.	Fungi	Ascomycota	Eurotiomycetes	Eurotiales	Trichocomaceae	Talaromyces
CL0248	14	0	2	0	0	KX674634_Penicillium mononematosum	Fungi	Ascomycota	Eurotiomycetes	Eurotiales	Aspergillaceae	Penicillium
CL0249	35	0	0	0	0	KY102936_Saitozyma podzolica	Fungi	Basidiomycota	Tremellomycetes	Tremellales	Trimorphomycetaceae	Saitozyma
CL0250	7	0	0	0	2	AF414328_8_Trichoderma viride	Fungi	Ascomycota	Sordariomycetes	Hypocreales	Hypocreaceae	Trichoderma
CL0251	7	1	0	2	1	KY687942_20_Trichoderma hirsutum	Fungi	Ascomycota	Eurotiomycetes	Eurotiales	Aspergillaceae	Penicillium
CL0252	7	0	0	0	2	KY037850_9_Vanrija albida	Fungi	Basidiomycota	Tremellomycetes	Trichosporonales	Trichosporonaceae	Vanrija
CL0253	7	0	0	0	2	AF414328_9_Trichoderma viride	Fungi	Ascomycota	Sordariomycetes	Hypocreales	Hypocreaceae	Trichoderma
CL0254	7	0	0	2	1	incertae sedis_10	Fungi	incertae sedis	incertae sedis	incertae sedis	incertae sedis	incertae sedis
CL0255	7	5	0	0	1	KY687942_13_Trichoderma hirsutum	Fungi	Ascomycota	Sordariomycetes	Hypocreales	Hypocreaceae	Trichoderma
CL0256	7	0	3	0	0	KX640551_Penicillium sp.	Fungi	Ascomycota	Eurotiomycetes	Eurotiales	Aspergillaceae	Penicillium
CL0257	35	0	0	0	0	NR_153209_Penicillium repensicola	Fungi	Ascomycota	Eurotiomycetes	Eurotiales	Aspergillaceae	Penicillium
CL0258	7	0	0	0	2	JX144329_Hypocrea viridescens	Fungi	Ascomycota	Sordariomycetes	Hypocreales	Hypocreaceae	Trichoderma
CL0259	35	0	0	0	0	KJ542310_Entrophospora sp.	Fungi	Glomeromycota	Glomeromycetes	Diversisporales	Acaulosporaceae	Entrophospora
CL0260	35	0	0	0	0	KX302067_1_Trichosporon sp.	Fungi	Basidiomycota	Tremellomycetes	Trichosporonales	Trichosporonaceae	Trichosporon
CL0261	7	5	1	0	0	KY687942_14_Trichoderma hirsutum	Fungi	Ascomycota	Sordariomycetes	Hypocreales	Hypocreaceae	Trichoderma
CL0262	7	3	1	2	0	incertae sedis_11	Fungi	incertae sedis	incertae sedis	incertae sedis	incertae sedis	incertae sedis
CL0263	35	0	0	0	0	KU987904_4_Acremonium sp.	Fungi	Ascomycota	Sordariomycetes	Hypocreales	incertae sedis	Acremonium
CL0264	7	0	0	0	1	KF545333_Rutstroemia echinophila	Fungi	Ascomycota	Leotiomycetes	Helotiales	Rutstroemiaceae	Rutstroemia
CL0265	35	0	0	0	0	DQ069058_incertae sedis	Fungi	incertae sedis	incertae sedis	incertae sedis	incertae sedis	incertae sedis
CL0266	35	0	0	0	0	KM357315_3_Trichoderma harzianum	Fungi	Ascomycota	Dothideomycetes	Capnodiales	Cladosporiaceae	Cladosporium
CL0267	7	1	2	0	0	KX640696_4_Saitozyma podzolica	Fungi	Basidiomycota	Tremellomycetes	Tremellales	Trimorphomycetaceae	Saitozyma
CL0268	7	0	0	0	2	KT223847_Fusarium oxysporum	Fungi	Ascomycota	Sordariomycetes	Hypocreales	Nectriaceae	Fusarium
CL0269	35	0	0	0	0	HQ115717_Devriesia sp.	Fungi	Ascomycota	Dothideomycetes	Capnodiales	Teratosphaeriaceae	Devriesia
CL0270	28	0	0	0	0	LC206604_2_Trichoderma citrinum	Fungi	Ascomycota	Sordariomycetes	Hypocreales	Hypocreaceae	Trichoderma
CL0271	7	0	1	0	1	KU702401_Penicillium sp.	Fungi	Ascomycota	Eurotiomycetes	Eurotiales	Aspergillaceae	Penicillium
CL0272	7	0	3	0	0	HQ607987_Peniophora sp.	Fungi	Basidiomycota	Agaricomycetes	Russulales	Peniophoraceae	Peniophora
CL0273	7	1	1	2	0	KY037850_10_Vanrija albida	Fungi	Basidiomycota	Tremellomycetes	Trichosporonales	Trichosporonaceae	Vanrija
CL0274	7	0	0	0	2	MG736192_Fusarium oxysporum	Fungi	Ascomycota	Sordariomycetes	Hypocreales	Nectriaceae	Fusarium
CL0275	28	0	0	0	0	AB986458_Oidiodendron sp._1	Fungi	Ascomycota	Leotiomycetes	Onygenales	Myxotrichaceae	Oidiodendron
CL0276	28	0	0	0	0	KY639494_Cutaneotrichosporon moniliiforme	Fungi	Basidiomycota	Tremellomycetes	Trichosporonales	Trichosporonaceae	Cutaneotrichosporon
CL0277	28	0	0	0	0	LT899788_1_Penicillium sp.	Fungi	Ascomycota	Eurotiomycetes	Eurotiales	Aspergillaceae	Penicillium
CL0278	7	0	3	0	0	KY462643_Ramsbottomia sp.	Fungi	Ascomycota	Pezizomycetes	Pezizales	Pyronemataceae	Ramsbottomia
CL0279	7	0	1	0	1	KY416985_1_Cutaneotrichosporon moniliiforme	Fungi	Basidiomycota	Tremellomycetes	Trichosporonales	Trichosporonaceae	Cutaneotrichosporon
CL0280	28	0	0	0	0	KY589095_Fusarium oxysporum	Fungi	Ascomycota	Sordariomycetes	Hypocreales	Nectriaceae	Fusarium
CL0281	7	0	3	0	0	LT558703_Bacillicladium lobatum	Fungi	Ascomycota	Eurotiomycetes	Chaetothyriales	Chaetothyriomycetidae	Bacillicladium
CL0282	14	0	1	0	0	KX640696_5_Saitozyma podzolica	Fungi	Basidiomycota	Tremellomycetes	Tremellales	Trimorphomycetaceae	Saitozyma
CL0283	7	0	0	0	2	MG725820_2_Trichoderma sp.	Fungi	Ascomycota	Sordariomycetes	Hypocreales	Hypocreaceae	Trichoderma
CL0284	7	0	2	0	0	KP204357_Penicillium pulvillorum	Fungi	Ascomycota	Eurotiomycetes	Eurotiales	Aspergillaceae	Penicillium
CL0285	28	0	0	0	0	LC155937_Cryptococcus podzolicus_1	Fungi	Basidiomycota	Tremellomycetes	Tremellales	Cryptococcaceae	Cryptococcus
CL0286	7	0	2	0	0	EU142854_Penicillium sp.	Fungi	Ascomycota	Eurotiomycetes	Eurotiales	Aspergillaceae	Penicillium
CL0287	28	0	0	0	0	NR_111778_Geminibasidium hirsutum	Fungi	Basidiomycota	Geminibasidiomycetes	Geminibasidiales	Geminibasidiaceae	Geminibasidium
CL0288	28	0	0	0	0	NR_152959_1_Mucor moelleri f. californiensis	Fungi	Mucoromycota	not assigned	Mucorales	Mucoraceae	Mucor
CL0289	7	0	0	0	1	KY589092_Fusarium oxysporum	Fungi	Ascomycota	Sordariomycetes	Hypocreales	Nectriaceae	Fusarium
CL0290	7	0	2	2	0	KX640551_1_Penicillium sp.	Fungi	Ascomycota	Eurotiomycetes	Eurotiales	Aspergillaceae	Penicillium
CL0291	28	0	0	0	0	AY166623_Trichoderma sp.	Fungi	Ascomycota	Sordariomycetes	Hypocreales	Hypocreaceae	Trichoderma
CL0292	7	0	3	0	0	LC131010_Helotiales sp.	Fungi	Ascomycota	Leotiomycetes	Helotiales	incertae sedis	incertae sedis
CL0293	28	0	0	0	0	KM189585_Penicillium saturniforme	Fungi	Ascomycota	Eurotiomycetes	Eurotiales	Aspergillaceae	Penicillium
CL0294	28	0	0	0	0	incertae sedis_12	Fungi	incertae sedis	incertae sedis	incertae sedis	incertae sedis	incertae sedis
CL0295	7	1	1	0	0	KU685614_Laccaria sp.	Fungi	Basidiomycota	Agaricomycetes	Agaricales	Tricholomataceae	Laccaria
CL0296	7	1	1	2	0	KY592215_Sordariomycetes sp.	Fungi	Ascomycota	Sordariomycetes	incertae sedis	incertae sedis	incertae sedis
CL0297	7	3	0	4	0	AF414328_10_Trichoderma viride	Fungi	Ascomycota	Sordariomycetes	Hypocreales	Hypocreaceae	Trichoderma
CL0298	7	1	0	0	1	incertae sedis_13	Fungi	incertae sedis	incertae sedis	incertae sedis	incertae sedis	incertae sedis
CL0299	7	0	3	0	0	AB986440_Eurotiales sp.	Fungi	Ascomycota	Eurotiomycetes	Eurotiales	incertae sedis	incertae sedis
CL0300	28	0	0	0	0	KU987904_5_Acremonium sp.	Fungi	Ascomycota	Sordariomycetes	Hypocreales	incertae sedis	Acremonium
CL0301	7	0	1	4	0	DTO 099-H4_1_Penicillium restrictum species complex	Fungi	Ascomycota	Eurotiomycetes	Eurotiales	Aspergillaceae	Penicillium
CL0302	7	0	2	2	0	KU987904_6_Acremonium sp.	Fungi	Ascomycota	Sordariomycetes	Hypocreales	incertae sedis	Acremonium
CL0303	7	1	0	0	0	KX640696_6_Saitozyma podzolica	Fungi	Basidiomycota	Tremellomycetes	Tremellales	Trimorphomycetaceae	Saitozyma
CL0304	21	0	0	0	0	AB856632_1_Trichoderma crassum	Fungi	Ascomycota	Sordariomycetes	Hypocreales	Hypocreaceae	Trichoderma
CL0305	7	1	1	0	0	EF029222_Clathrosphaerina zalewskii	Fungi	Ascomycota	Leotiomycetes	Helotiales	Hyaloscyphaceae	Clathrosphaerina
CL0306	7	0	1	2	0	MG725820_3_Trichoderma sp.	Fungi	Ascomycota	Sordariomycetes	Hypocreales	Hypocreaceae	Trichoderma
CL0307	7	0	1	0	0	EU280085_1_Hypocrea crassa	Fungi	Ascomycota	Sordariomycetes	Hypocreales	Hypocreaceae	Trichoderma
CL0308	7	5	0	0	0	KY037850_11_Vanrija albida	Fungi	Basidiomycota	Tremellomycetes	Trichosporonales	Trichosporonaceae	Vanrija
CL0309	7	1	0	2	0	KX640696_7_Saitozyma podzolica	Fungi	Basidiomycota	Tremellomycetes	Tremellales	Trimorphomycetaceae	Saitozyma
CL0310	7	0	0	0	1	JX270583_Penicillium sp.	Fungi	Ascomycota	Eurotiomycetes	Eurotiales	Aspergillaceae	Penicillium
CL0311	7	3	0	0	0	NR_120268_Penicillium arianeae	Fungi	Ascomycota	Eurotiomycetes	Eurotiales	Aspergillaceae	Penicillium
CL0312	21	0	0	0	0	KF673681_incertae sedis	Fungi	incertae sedis	incertae sedis	incertae sedis	incertae sedis	incertae sedis
CL0313	7	5	0	0	0	DTO 99-C6_Penicillium longicatenatum	Fungi	Ascomycota	Eurotiomycetes	Eurotiales	Aspergillaceae	Penicillium
CL0314	21	0	0	0	0	KX302022_1_Trichosporon akiyoshidainum	Fungi	Basidiomycota	Tremellomycetes	Trichosporonales	Trichosporonaceae	Trichosporon
CL0315	7	0	0	0	1	KU516496_Ilyonectria pseudodestructans	Fungi	Ascomycota	Sordariomycetes	Hypocreales	Nectriaceae	Ilyonectria
CL0316	7	0	2	0	0	KY744111_1_Naganishia sp.	Fungi	Basidiomycota	Tremellomycetes	Filobasidiales	Filobasidiaceae	Naganishia
CL0317	21	0	0	0	0	KT710763_1_Trichoderma harzianum	Fungi	Ascomycota	Sordariomycetes	Hypocreales	Hypocreaceae	Trichoderma
CL0318	7	0	0	2	0	AB737864_2_Trichoderma hamatum	Fungi	Ascomycota	Sordariomycetes	Hypocreales	Hypocreaceae	Trichoderma
CL0319	21	0	0	0	0	KP132126_Exophiala salmonis	Fungi	Ascomycota	Eurotiomycetes	Chaetothyriales	Herpotrichiellaceae	Exophiala
CL0320	7	0	0	0	1	NR_121271_Penicillium dimorphosporum	Fungi	Ascomycota	Eurotiomycetes	Eurotiales	Aspergillaceae	Penicillium
CL0321	7	0	2	0	0	MF276774_Candida parapsilosis	Fungi	Ascomycota	Saccharomycetes	Saccharomycetales	Saccharomycetaceae	Candida
CL0322	7	0	2	0	0	MG025886_Biscogniauxia mediterranea	Fungi	Ascomycota	Sordariomycetes	Xylariales	Xylariaceae	Biscogniauxia
CL0323	7	0	0	0	1	MG725820_4_Trichoderma sp.	Fungi	Ascomycota	Sordariomycetes	Hypocreales	Hypocreaceae	Trichoderma
CL0324	14	0	0	0	0	EU715669_Nectria sp.	Fungi	Ascomycota	Sordariomycetes	Hypocreales	Nectriaceae	Nectria
CL0325	7	0	0	0	1	KU978059_incertae sedis	Fungi	incertae sedis	incertae sedis	incertae sedis	incertae sedis	incertae sedis
CL0326	7	0	0	0	1	DTO 99-C6_1_Penicillium longicatenatum	Fungi	Ascomycota	Eurotiomycetes	Eurotiales	Aspergillaceae	Penicillium
CL0327	7	0	0	2	1	NR_137907_2_Penicillium vagum	Fungi	Ascomycota	Eurotiomycetes	Eurotiales	Aspergillaceae	Penicillium
CL0328	7	1	0	2	0	KX449440_Rhizopogon verii	Fungi	Basidiomycota	Agaricomycetes	Boletales	Rhizopogonaceae	Rhizopogon
CL0329	21	0	0	0	0	MG734752_Aspergillus nidulans	Fungi	Ascomycota	Eurotiomycetes	Eurotiales	Aspergillaceae	Aspergillus
CL0330	21	0	0	0	0	LC040887_Trichoderma hamatum	Fungi	Ascomycota	Sordariomycetes	Hypocreales	Hypocreaceae	Trichoderma
CL0331	7	0	0	2	0	MF588872_Penicillium sp.	Fungi	Ascomycota	Eurotiomycetes	Eurotiales	Aspergillaceae	Penicillium
CL0332	21	0	0	0	0	JQ734922_Thelonectria veuillotiana	Fungi	Ascomycota	Sordariomycetes	Hypocreales	Nectriaceae	Thelonectria
CL0333	7	1	0	0	1	MF540309_Aspergillus fumigatus	Fungi	Ascomycota	Eurotiomycetes	Eurotiales	Aspergillaceae	Aspergillus
CL0334	21	0	0	0	0	KY228577_incertae sedis	Fungi	incertae sedis	incertae sedis	incertae sedis	incertae sedis	incertae sedis
CL0335	7	0	0	2	0	FJ265759_Mycosphaerella sp._1	Fungi	Ascomycota	Dothideomycetes	Capnodiales	Mycosphaerellaceae	Mycosphaerella
CL0336	7	0	2	0	0	EU545540_Hypocrea virens	Fungi	Ascomycota	Sordariomycetes	Hypocreales	Hypocreaceae	Trichoderma
CL0337	21	0	0	0	0	KY101694_2_Apiotrichum vadense	Fungi	Basidiomycota	Tremellomycetes	Trichosporonales	Trichosporonaceae	Apiotrichum
CL0338	21	0	0	0	0	KU987904_7_Acremonium sp.	Fungi	Ascomycota	Sordariomycetes	Hypocreales	incertae sedis	Acremonium
CL0339	7	0	0	0	1	DTO 098-I5_2-Aspergillus sp. (sect. Cremei)	Fungi	Ascomycota	Eurotiomycetes	Eurotiales	Aspergillaceae	Aspergillus
CL0340	7	3	0	2	0	KY228720_Chaetothyriales sp.	Fungi	Ascomycota	Eurotiomycetes	Chaetothyriales	incertae sedis	incertae sedis
CL0341	21	0	0	0	0	DTO 099-G3_5_Fusarium oxysporum species complex	Fungi	Ascomycota	Sordariomycetes	Hypocreales	Nectriaceae	Fusarium
CL0342	7	0	2	0	0	KY416974_2_Cutaneotrichosporon moniliiforme	Fungi	Basidiomycota	Tremellomycetes	Trichosporonales	Trichosporonaceae	Cutaneotrichosporon
CL0343	7	3	0	0	0	MG385097_Mucor hiemalis	Fungi	Mucoromycota	not assigned	Mucorales	Mucoraceae	Mucor
CL0344	14	0	0	2	0	KY590508_Hypocreales sp.	Fungi	Ascomycota	Sordariomycetes	Hypocreales	incertae sedis	incertae sedis
CL0345	7	0	0	0	1	DTO 099-G7_1_Penicillium vagum	Fungi	Ascomycota	Eurotiomycetes	Eurotiales	Aspergillaceae	Penicillium
CL0346	7	0	0	0	1	KY228744_incertae sedis	Fungi	incertae sedis	incertae sedis	incertae sedis	incertae sedis	incertae sedis
CL0347	21	0	0	0	0	MG015999_Saccharomyces cerevisiae	Fungi	Ascomycota	Saccharomycetes	Saccharomycetales	Saccharomycetaceae	Saccharomyces
CL0348	7	1	0	2	0	MG190574_Basidiomycota sp.	Fungi	Basidiomycota	incertae sedis	incertae sedis	incertae sedis	incertae sedis
CL0349	7	0	1	2	0	LC206668_Neonectria obtusispora	Fungi	Ascomycota	Sordariomycetes	Hypocreales	Nectriaceae	Neonectria
CL0350	7	0	0	4	0	NR_137907_3_Penicillium vagum	Fungi	Ascomycota	Eurotiomycetes	Eurotiales	Aspergillaceae	Penicillium
CL0351	7	1	0	0	1	KY687942_15_Trichoderma hirsutum	Fungi	Ascomycota	Sordariomycetes	Hypocreales	Hypocreaceae	Trichoderma
CL0352	21	0	0	0	0	MG736192_1_Fusarium oxysporum	Fungi	Ascomycota	Sordariomycetes	Hypocreales	Nectriaceae	Fusarium
CL0353	21	0	0	0	0	KY320607_2_Solicoccozyma terreus	Fungi	Basidiomycota	Tremellomycetes	Filobasidiales	Piskurozymaceae	Solicoccozyma
CL0354	7	0	0	0	1	KY315586_1_Talaromyces verruculosus	Fungi	Ascomycota	Eurotiomycetes	Eurotiales	Trichocomaceae	Talaromyces
CL0355	7	0	0	0	1	NR_152954_Mortierella gamsii	Fungi	Mucoromycota	not assigned	Mortierellales	Mortierellaceae	Mortierella
CL0356	21	0	0	0	0	incertae sedis_14	Fungi	incertae sedis	incertae sedis	incertae sedis	incertae sedis	incertae sedis
CL0357	7	5	0	0	0	NR_137907_4_Penicillium vagum	Fungi	Ascomycota	Eurotiomycetes	Eurotiales	Aspergillaceae	Penicillium
CL0358	7	0	0	0	1	KU208047_Venturiales sp.	Fungi	Ascomycota	Dothideomycetes	Venturiales	incertae sedis	incertae sedis
CL0359	21	0	0	0	0	KY037850_12_Vanrija albida	Fungi	Basidiomycota	Tremellomycetes	Trichosporonales	Trichosporonaceae	Vanrija
CL0360	21	0	0	0	0	AF414328_11_Trichoderma viride	Fungi	Ascomycota	Sordariomycetes	Hypocreales	Hypocreaceae	Trichoderma
CL0361	21	0	0	0	0	incertae sedis 24	Fungi	incertae sedis	incertae sedis	incertae sedis	incertae sedis	incertae sedis
CL0362	7	1	0	2	0	KX640450_Umbelopsis sp.	Fungi	Mucoromycota	not assigned	Umbelopsidales	Umbelopsidaceae	Umbelopsis
CL0363	21	0	0	0	0	KU987904_8_Acremonium sp.	Fungi	Ascomycota	Sordariomycetes	Hypocreales	incertae sedis	Acremonium
CL0364	7	0	0	0	1	KY432749_Holtermanniella wattica	Fungi	Basidiomycota	Tremellomycetes	Holtermanniales	incertae sedis	Holtermanniella
CL0365	7	0	0	0	1	MF331651_Sordariales sp.	Fungi	Ascomycota	Sordariomycetes	Sordariales	incertae sedis	incertae sedis
CL0366	7	1	0	0	0	LC206604_3_Trichoderma citrinum	Fungi	Ascomycota	Sordariomycetes	Hypocreales	Hypocreaceae	Trichoderma
CL0367	7	0	0	0	1	KY949600_1_Fusarium oxysporum	Fungi	Ascomycota	Sordariomycetes	Hypocreales	Nectriaceae	Fusarium
CL0368	7	1	0	0	0	AF414294_3_Trichoderma hamatum	Fungi	Ascomycota	Sordariomycetes	Hypocreales	Hypocreaceae	Trichoderma
CL0369	7	3	0	0	0	KY228789_incertae sedis	Fungi	incertae sedis	incertae sedis	incertae sedis	incertae sedis	incertae sedis
CL0370	14	0	0	0	0	KT211529_Fusarium oxysporum	Fungi	Ascomycota	Sordariomycetes	Hypocreales	Nectriaceae	Fusarium
CL0371	7	0	0	0	1	MG736192_2_Fusarium oxysporum	Fungi	Ascomycota	Sordariomycetes	Hypocreales	Nectriaceae	Fusarium
CL0372	14	0	0	0	0	JX206806_Mortierella sp.	Fungi	Mucoromycota	not assigned	Mortierellales	Mortierellaceae	Mortierella
CL0373	7	1	0	0	0	NR_137907_5_Penicillium vagum	Fungi	Ascomycota	Eurotiomycetes	Eurotiales	Aspergillaceae	Penicillium
CL0374	7	0	0	0	1	KU987904_9_Acremonium sp.	Fungi	Ascomycota	Sordariomycetes	Hypocreales	incertae sedis	Acremonium
CL0375	14	0	0	0	0	NR_144922_Leiothecium ellipsoideum	Fungi	Ascomycota	Eurotiomycetes	Eurotiales	Aspergillaceae	Leiothecium
CL0376	7	0	0	0	1	KP749211_Verrucobotrys geranii	Fungi	Ascomycota	Leotiomycetes	Helotiales	Sclerotiniaceae	Verrucobotrys
CL0377	14	0	0	0	0	DTO 099-G3_6_Fusarium oxysporum species complex	Fungi	Ascomycota	Sordariomycetes	Hypocreales	Nectriaceae	Fusarium
CL0378	14	0	0	0	0	DQ485626_Rhizophydium sp.	Fungi	Chytridiomycota	Chytridiomycetes	Rhizophydiales	Rhizophydiaceae	Rhizophydium
CL0379	14	0	0	0	0	KP204387_Phialocephala humicola	Fungi	Ascomycota	Sordariomycetes	Ophiostomatales	Ophiostomataceae	Phialocephala
CL0380	7	0	0	2	0	MG736192_3_Fusarium oxysporum	Fungi	Ascomycota	Sordariomycetes	Hypocreales	Nectriaceae	Fusarium
CL0381	7	0	0	0	0	KY687942_16_Trichoderma hirsutum	Fungi	Ascomycota	Sordariomycetes	Hypocreales	Hypocreaceae	Trichoderma
CL0382	7	0	0	0	0	KU987904_10_Acremonium sp.	Fungi	Ascomycota	Sordariomycetes	Hypocreales	incertae sedis	Acremonium
CL0383	7	0	0	0	1	KX640551_3_Penicillium sp.	Fungi	Ascomycota	Eurotiomycetes	Eurotiales	Aspergillaceae	Penicillium
CL0384	7	0	1	0	0	KY416974_3_Cutaneotrichosporon moniliiforme	Fungi	Basidiomycota	Tremellomycetes	Trichosporonales	Trichosporonaceae	Cutaneotrichosporon
CL0385	14	0	0	0	0	KY977534_1_Trichoderma hamatum	Fungi	Ascomycota	Sordariomycetes	Hypocreales	Hypocreaceae	Trichoderma
CL0386	14	0	0	0	0	KX640696_8_Saitozyma podzolica	Fungi	Basidiomycota	Tremellomycetes	Tremellales	Trimorphomycetaceae	Saitozyma
CL0387	7	0	0	0	1	MG736192_4_Fusarium oxysporum	Fungi	Ascomycota	Sordariomycetes	Hypocreales	Nectriaceae	Fusarium
CL0388	7	0	0	4	0	incertae sedis_15	Fungi	incertae sedis	incertae sedis	incertae sedis	incertae sedis	incertae sedis
CL0389	14	0	0	0	0	KJ542213_1_Thelonectria sp.	Fungi	Ascomycota	Sordariomycetes	Hypocreales	Nectriaceae	Thelonectria
CL0390	7	0	0	0	0	AF414328_12_Trichoderma viride	Fungi	Ascomycota	Sordariomycetes	Hypocreales	Hypocreaceae	Trichoderma
CL0391	14	0	0	0	0	DTO 099-G3_7_Fusarium oxysporum species complex	Fungi	Ascomycota	Sordariomycetes	Hypocreales	Nectriaceae	Fusarium
CL0392	14	0	0	0	0	KY687942_17_Trichoderma hirsutum	Fungi	Ascomycota	Sordariomycetes	Hypocreales	Hypocreaceae	Trichoderma
CL0393	7	1	0	2	0	KP266915_Fusarium oxysporum	Fungi	Ascomycota	Sordariomycetes	Hypocreales	Nectriaceae	Fusarium
CL0394	7	3	0	0	0	KU987904_11_Acremonium sp.	Fungi	Ascomycota	Sordariomycetes	Hypocreales	incertae sedis	Acremonium
CL0395	14	0	0	0	0	LT615284_2_Pseudocosmospora rogersonii	Fungi	Ascomycota	Sordariomycetes	Hypocreales	Nectriaceae	Pseudocosmospora
CL0396	7	0	0	0	0	KY320605_3_Saitozyma podzolica	Fungi	Basidiomycota	Tremellomycetes	Tremellales	Trimorphomycetaceae	Saitozyma
CL0397	7	0	0	2	0	DTO 099-G3_8_Fusarium oxysporum species complex	Fungi	Ascomycota	Sordariomycetes	Hypocreales	Nectriaceae	Fusarium
CL0398	14	0	0	0	0	KY589085_Fusarium oxysporum	Fungi	Ascomycota	Sordariomycetes	Hypocreales	Nectriaceae	Fusarium
CL0399	7	0	1	0	0	KM576381_Cortinarius sp.	Fungi	Basidiomycota	Agaricomycetes	Agaricales	Cortinariaceae	Cortinarius
CL0400	14	0	0	0	0	AB986340_Cladophialophora sp._1	Fungi	Ascomycota	Eurotiomycetes	Chaetothyriales	Herpotrichiellaceae	Cladophialophora
CL0401	14	0	0	0	0	KU987904_12_Acremonium sp.	Fungi	Ascomycota	Sordariomycetes	Hypocreales	incertae sedis	Acremonium
CL0402	7	0	0	2	0	KP101584_Emmonsiellopsis coralliformis	Fungi	Ascomycota	Eurotiomycetes	Onygenales	Ajellomycetaceae	Emmonsiellopsis
CL0403	7	0	0	0	1	KX082925_1_Penicillium longicatenatum	Fungi	Ascomycota	Eurotiomycetes	Eurotiales	Aspergillaceae	Penicillium
CL0404	7	3	0	0	0	KX774190_Cryptococcus sp.	Fungi	Basidiomycota	Tremellomycetes	Tremellales	Cryptococcaceae	Cryptococcus
CL0405	14	0	0	0	0	KY591031_Nectriaceae sp.	Fungi	Ascomycota	Sordariomycetes	Hypocreales	Nectriaceae	incertae sedis
CL0406	7	0	1	0	0	AY059412_incertae sedis	Fungi	incertae sedis	incertae sedis	incertae sedis	incertae sedis	incertae sedis
CL0407	7	0	0	0	0	MG597381_Geminibasidium sp._2	Fungi	Basidiomycota	Geminibasidiomycetes	Geminibasidiales	Geminibasidiaceae	Geminibasidium
CL0408	14	0	0	0	0	KY589104_Fusarium solani	Fungi	Ascomycota	Sordariomycetes	Hypocreales	Nectriaceae	Fusarium
CL0409	14	0	0	0	0	MG654682_Fusarium solani	Fungi	Ascomycota	Sordariomycetes	Hypocreales	Nectriaceae	Fusarium
CL0410	7	0	1	0	0	incertae sedis_16	Fungi	incertae sedis	incertae sedis	incertae sedis	incertae sedis	incertae sedis
CL0411	7	0	0	0	1	KF478995_Candida sp.	Fungi	Ascomycota	Saccharomycetes	Saccharomycetales	Saccharomycetaceae	Candida
CL0412	14	0	0	0	0	HG008760_3_Trichoderma sp.	Fungi	Ascomycota	Sordariomycetes	Hypocreales	Hypocreaceae	Trichoderma
CL0413	7	0	1	0	0	MG736192_5_Fusarium oxysporum	Fungi	Ascomycota	Sordariomycetes	Hypocreales	Nectriaceae	Fusarium
CL0414	7	0	0	2	0	KU987904_13_Acremonium sp.	Fungi	Ascomycota	Sordariomycetes	Hypocreales	incertae sedis	Acremonium
CL0415	7	0	0	0	1	incertae sedis_17	Fungi	incertae sedis	incertae sedis	incertae sedis	incertae sedis	incertae sedis
CL0416	7	0	1	0	0	FJ612743_incertae sedis	Fungi	incertae sedis	incertae sedis	incertae sedis	incertae sedis	incertae sedis
CL0417	7	0	1	0	0	incertae sedis_18	Fungi	incertae sedis	incertae sedis	incertae sedis	incertae sedis	incertae sedis
CL0418	7	0	0	4	0	NR_145176_Penicillium aeris	Fungi	Ascomycota	Eurotiomycetes	Eurotiales	Aspergillaceae	Penicillium
CL0419	7	0	0	0	1	KU208047_Venturiales sp._1	Fungi	Ascomycota	Dothideomycetes	Venturiales	incertae sedis	incertae sedis
CL0420	7	0	0	2	0	KU987904_14_Acremonium sp.	Fungi	Ascomycota	Sordariomycetes	Hypocreales	incertae sedis	Acremonium
CL0421	7	0	0	4	0	KT898695_Penicillium spinulosum	Fungi	Ascomycota	Eurotiomycetes	Eurotiales	Aspergillaceae	Penicillium
CL0422	7	0	0	0	0	MG725820_5_Trichoderma sp.	Fungi	Ascomycota	Sordariomycetes	Hypocreales	Hypocreaceae	Trichoderma
CL0423	7	0	0	0	1	KY228720_Chaetothyriales	Fungi	Ascomycota	Eurotiomycetes	Chaetothyriales	incertae sedis	incertae sedis
CL0424	7	0	0	0	1	DTO 099-G3_10_Fusarium oxysporum species complex	Fungi	Ascomycota	Sordariomycetes	Hypocreales	Nectriaceae	Fusarium
CL0425	14	0	0	0	0	KU987904_15_Acremonium sp.	Fungi	Ascomycota	Sordariomycetes	Hypocreales	incertae sedis	Acremonium
CL0426	7	0	0	2	0	DQ345890_Hypocrea virens	Fungi	Ascomycota	Sordariomycetes	Hypocreales	Hypocreaceae	Trichoderma
CL0427	7	0	0	0	1	KX640696_9_Saitozyma podzolica	Fungi	Basidiomycota	Tremellomycetes	Tremellales	Trimorphomycetaceae	Saitozyma
CL0428	14	0	0	0	0	KY104335_1_Naganishia randhawae	Fungi	Basidiomycota	Tremellomycetes	Filobasidiales	Filobasidiaceae	Naganishia
CL0429	7	0	0	0	1	HQ607934_Peniophora sp.	Fungi	Basidiomycota	Agaricomycetes	Russulales	Peniophoraceae	Peniophora
CL0430	7	1	0	2	0	incertae sedis_19	Fungi	incertae sedis	incertae sedis	incertae sedis	incertae sedis	incertae sedis
CL0431	7	0	0	0	1	KT357579_Fusarium oxysporum	Fungi	Ascomycota	Sordariomycetes	Hypocreales	Nectriaceae	Fusarium
CL0432	7	0	0	0	1	HQ149689_Ramichloridium biverticillatum	Fungi	Ascomycota	Dothideomycetes	Capnodiales	Mycosphaerellaceae	Zasmidium
CL0433	7	0	0	0	1	NR_111162_Pseudospiromastix tentaculata	Fungi	Ascomycota	Eurotiomycetes	Onygenales	Spiromastigaceae	Pseudospiromastix
CL0434	7	0	0	0	0	HG008760_4_Trichoderma sp.	Fungi	Ascomycota	Sordariomycetes	Hypocreales	Hypocreaceae	Trichoderma
CL0435	7	0	0	0	1	KX302067_2_Trichosporon sp.	Fungi	Basidiomycota	Tremellomycetes	Trichosporonales	Trichosporonaceae	Trichosporon
CL0436	14	0	0	0	0	NR_153150_Inocybe posterula	Fungi	Basidiomycota	Agaricomycetes	Agaricales	Inocybaceae	Inocybe
CL0437	7	0	0	0	0	HQ115712_Lecythophora sp.	Fungi	Ascomycota	Sordariomycetes	Coniochaetales	Coniochaetaceae	Coniochaeta
CL0438	7	0	0	0	1	MG230332_Mortierella sp.	Fungi	Mucoromycota	not assigned	Mortierellales	Mortierellaceae	Mortierella
CL0439	14	0	0	0	0	MF329441_Fusarium redolens	Fungi	Ascomycota	Sordariomycetes	Hypocreales	Nectriaceae	Fusarium
CL0440	14	0	0	0	0	KY037850_13_Vanrija albida	Fungi	Basidiomycota	Tremellomycetes	Trichosporonales	Trichosporonaceae	Vanrija
CL0441	7	0	0	0	1	KM357315_2_Trichoderma harzianum	Fungi	Ascomycota	Sordariomycetes	Hypocreales	Hypocreaceae	Trichoderma
CL0442	7	0	1	0	0	KY104466_Papiliotrema fuscus	Fungi	Basidiomycota	Tremellomycetes	Tremellales	Rhynchogastremataceae	Papiliotrema
CL0443	7	1	0	0	0	AY729057_Fusarium sp.	Fungi	Ascomycota	Sordariomycetes	Hypocreales	Nectriaceae	Fusarium
CL0444	7	1	0	0	0	incertae sedis_20	Fungi	incertae sedis	incertae sedis	incertae sedis	incertae sedis	incertae sedis
CL0445	7	0	0	4	0	KU987904_16_Acremonium sp.	Fungi	Ascomycota	Sordariomycetes	Hypocreales	incertae sedis	Acremonium
CL0446	14	0	0	0	0	KU987904_17_Acremonium sp.	Fungi	Ascomycota	Sordariomycetes	Hypocreales	incertae sedis	Acremonium
CL0447	14	0	0	0	0	JX839531_Rhinocladiella sp.	Fungi	Ascomycota	Eurotiomycetes	Chaetothyriales	Herpotrichiellaceae	Rhinocladiella
CL0448	14	0	0	0	0	KX640303_Mortierella sp.	Fungi	Mucoromycota	not assigned	Mortierellales	Mortierellaceae	Mortierella
CL0449	14	0	0	0	0	JQ759992_Dothideomycetes sp.	Fungi	Ascomycota	Dothideomycetes	incertae sedis	incertae sedis	incertae sedis
CL0450	7	0	1	0	0	KY458474_Penicillium canescens	Fungi	Ascomycota	Eurotiomycetes	Eurotiales	Aspergillaceae	Penicillium
CL0451	7	0	0	0	1	KU987904_18_Acremonium sp.	Fungi	Ascomycota	Sordariomycetes	Hypocreales	incertae sedis	Acremonium
CL0452	14	0	0	0	0	incertae sedis_21	Fungi	incertae sedis	incertae sedis	incertae sedis	incertae sedis	incertae sedis
CL0453	14	0	0	0	0	MG725820_6_Trichoderma sp.	Fungi	Ascomycota	Sordariomycetes	Hypocreales	Hypocreaceae	Trichoderma
CL0454	14	0	0	0	0	KM435340_Eucasphaeria capensis	Fungi	Ascomycota	Sordariomycetes	Hypocreales	Hypocreomycetidae	Eucasphaeria
CL0455	7	1	0	0	0	KY105369_Nadsonia starkeyi-henricii	Fungi	Ascomycota	Saccharomycetes	Saccharomycetales	Dipodascaceae	Nadsonia
CL0456	7	0	0	0	0	JF908067_Hygrophorus persoonii	Fungi	Basidiomycota	Agaricomycetes	Agaricales	Hygrophoraceae	Hygrophorus
CL0457	14	0	0	0	0	HG008760_5_Trichoderma sp.	Fungi	Ascomycota	Sordariomycetes	Hypocreales	Hypocreaceae	Trichoderma
CL0458	7	0	0	0	1	MF329865_Fusarium sp.	Fungi	Ascomycota	Sordariomycetes	Hypocreales	Nectriaceae	Fusarium
CL0459	14	0	0	0	0	UFMGCB127_incertae sedis	Fungi	incertae sedis	incertae sedis	incertae sedis	incertae sedis	incertae sedis
CL0460	7	0	0	2	0	KU987904_19_Acremonium sp.	Fungi	Ascomycota	Sordariomycetes	Hypocreales	incertae sedis	Acremonium
CL0461	7	0	1	0	0	KY687942_18_Trichoderma hirsutum	Fungi	Ascomycota	Sordariomycetes	Hypocreales	Hypocreaceae	Trichoderma
CL0462	14	0	0	0	0	KY949600_2_Fusarium oxysporum	Fungi	Ascomycota	Sordariomycetes	Hypocreales	Nectriaceae	Fusarium
CL0463	7	0	0	0	1	KU987904_20_Acremonium sp.	Fungi	Ascomycota	Sordariomycetes	Hypocreales	incertae sedis	Acremonium
CL0464	14	0	0	0	0	AB986458_Oidiodendron sp._2	Fungi	Ascomycota	Leotiomycetes	Onygenales	Myxotrichaceae	Oidiodendron
CL0465	14	0	0	0	0	MF329849_Fusarium oxysporum	Fungi	Ascomycota	Sordariomycetes	Hypocreales	Nectriaceae	Fusarium
CL0466	14	0	0	0	0	MG736192_6_Fusarium oxysporum	Fungi	Ascomycota	Sordariomycetes	Hypocreales	Nectriaceae	Fusarium
CL0467	7	0	0	0	0	KY416985_2_Cutaneotrichosporon moniliiforme	Fungi	Basidiomycota	Tremellomycetes	Trichosporonales	Trichosporonaceae	Cutaneotrichosporon
CL0468	14	0	0	0	0	MG020750_Metarhizium anisopliae	Fungi	Ascomycota	Sordariomycetes	Hypocreales	Clavicipitaceae	Metarhizium
CL0469	7	0	1	0	0	AB737864_3_Trichoderma hamatum	Fungi	Ascomycota	Sordariomycetes	Hypocreales	Hypocreaceae	Trichoderma
CL0470	7	0	0	0	0	DTO 099-C6_2_Penicillium longicatenatum	Fungi	Ascomycota	Eurotiomycetes	Eurotiales	Aspergillaceae	Penicillium
CL0471	7	3	0	0	0	KY037850_14_Vanrija albida	Fungi	Basidiomycota	Tremellomycetes	Trichosporonales	Trichosporonaceae	Vanrija
CL0472	7	0	0	0	1	HQ207020_Eurotiales sp.	Fungi	Ascomycota	Eurotiomycetes	Eurotiales	incertae sedis	incertae sedis
CL0473	14	0	0	0	0	KX082925_3_Penicillium longicatenatum	Fungi	Ascomycota	Eurotiomycetes	Eurotiales	Aspergillaceae	Penicillium
CL0474	7	0	0	0	1	JF908664_Russula cyanoxantha	Fungi	Basidiomycota	Agaricomycetes	Russulales	Russulaceae	Russula
CL0475	7	0	1	0	0	KY366497_Mycena sp.	Fungi	Basidiomycota	Agaricomycetes	Agaricales	Mycenaceae	Mycena
CL0476	7	0	0	2	0	KU208053_Cryptomycota sp.	Fungi	Cryptomycota	incertae sedis	incertae sedis	incertae sedis	incertae sedis
CL0477	14	0	0	0	0	KY687942_19_Trichoderma hirsutum	Fungi	Ascomycota	Sordariomycetes	Hypocreales	Hypocreaceae	Trichoderma
CL0478	7	0	0	0	1	KY977534_2_Trichoderma hamatum	Fungi	Ascomycota	Sordariomycetes	Hypocreales	Hypocreaceae	Trichoderma
CL0479	14	0	0	0	0	MG000970_Tolypocladium cylindrosporum	Fungi	Ascomycota	Sordariomycetes	Hypocreales	Ophiocordycipitaceae	Tolypocladium
CL0480	7	0	0	0	1	incertae sedis_22	Fungi	incertae sedis	incertae sedis	incertae sedis	incertae sedis	incertae sedis
CL0481	7	0	1	0	0	MG725820_7_Trichoderma sp.	Fungi	Ascomycota	Sordariomycetes	Hypocreales	Hypocreaceae	Trichoderma
CL0482	14	0	0	0	0	KU896358_Trichoderma spirale	Fungi	Ascomycota	Sordariomycetes	Hypocreales	Hypocreaceae	Trichoderma
CL0483	7	0	0	0	0	JX434669_Lophiostoma cf. Cynaroidis	Fungi	Ascomycota	Dothideomycetes	Pleosporales	Lophiostomataceae	Lophiostoma
CL0484	7	1	0	0	0	AY656627_Aspergillus ibericus	Fungi	Ascomycota	Eurotiomycetes	Eurotiales	Aspergillaceae	Aspergillus
CL0485	7	0	0	0	1	KX710258_Preussia subticinensis	Fungi	Ascomycota	Dothideomycetes	Pleosporales	Sporormiaceae	Preussia
CL0486	7	0	1	0	0	KT223356_Drechslera biseptata	Fungi	Ascomycota	Dothideomycetes	Pleosporales	Pleosporaceae	Drechslera
CL0487	7	0	0	0	1	KY855511_Fusarium oxysporum	Fungi	Ascomycota	Sordariomycetes	Hypocreales	Nectriaceae	Fusarium
CL0488	7	0	1	0	0	AF414294_4_Trichoderma hamatum	Fungi	Ascomycota	Sordariomycetes	Hypocreales	Hypocreaceae	Trichoderma
CL0489	7	0	0	0	1	HQ130682_Dothideomycetes sp.	Fungi	Ascomycota	Dothideomycetes	incertae sedis	incertae sedis	incertae sedis
CL0490	14	0	0	0	0	MG736192_7_Fusarium oxysporum	Fungi	Ascomycota	Sordariomycetes	Hypocreales	Nectriaceae	Fusarium
CL0491	7	1	0	0	0	KU987904_21_Acremonium sp.	Fungi	Ascomycota	Sordariomycetes	Hypocreales	incertae sedis	Acremonium
CL0492	7	0	0	0	1	AF414328_13_Trichoderma viride	Fungi	Ascomycota	Sordariomycetes	Hypocreales	Hypocreaceae	Trichoderma
CL0493	7	0	0	2	0	KY855511_1_Fusarium oxysporum	Fungi	Ascomycota	Sordariomycetes	Hypocreales	Nectriaceae	Fusarium
CL0494	7	0	0	0	0	EF029222_Clathrosphaerina zalewskii_1	Fungi	Ascomycota	Leotiomycetes	Helotiales	Hyaloscyphaceae	Clathrosphaerina
CL0495	7	1	0	2	0	KX359606_Solicoccozyma terricola_2	Fungi	Basidiomycota	Tremellomycetes	Filobasidiales	Piskurozymaceae	Solicoccozyma
CL0496	7	0	0	0	0	MG736192_8_Fusarium oxysporum	Fungi	Ascomycota	Sordariomycetes	Hypocreales	Nectriaceae	Fusarium
CL0497	7	0	0	0	1	KP267101_Fusarium oxysporum	Fungi	Ascomycota	Sordariomycetes	Hypocreales	Nectriaceae	Fusarium
CL0498	7	0	0	2	0	NR_151820_Aspergillus croceus	Fungi	Ascomycota	Eurotiomycetes	Eurotiales	Aspergillaceae	Aspergillus
CL0499	7	0	0	2	0	KY320605_4_Saitozyma podzolica	Fungi	Basidiomycota	Tremellomycetes	Tremellales	Trimorphomycetaceae	Saitozyma

## Sheet: DESeq2 analysis
DESeq2 analysis - Fold Change (FC) results
			Control vs. Light 3 days			Control vs Heavy 3 days			Light vs Heavy 3 days	Control vs. Light 10 days			Control vs Heavy 10 days			Light vs Heavy 10 days	Control 3 days vs. Control 10 days	Light 3 days vs Light 10 days			Heavy 3 days vs Heavy 10 days
			baseMean	log2FC	p-value	baseMean	log2FC	p-value		baseMean	log2FC	p-value	baseMean	log2FC	p-value			baseMean	log2FC	p-value	baseMean	log2FC	p-value
Normalized Counts		|CL0003																			1450.24	1.54454	0.0200195
		|CL0004				1042.78	2.78872	0.0459827
		|CL0006								918.951	3.33512	0.037648	795.14	3.20692	0.0469761			1022.23	-3.31189	0.000394703	1027.25	-3.47632	8.24669e-07
		|CL0007																390.531	-2.97917	0.00618639	486.127	-2.32296	0.00714816
		|CL0008								181.334	-7.67374	4.72926e-05	183.781	-7.50951	0.000112608			315.818	9.72567	2.18626e-12	415.363	9.38727	2.58353e-15
		|CL0009	412.634	-2.40049	0.0374856	385.655	-2.13411	0.00887848
		|CL0010																243.846	-4.35581	0.000195689	271.522	-4.09935	0.000273007
		|CL0011																157.125	4.94716	5.25048e-06	265.606	4.30551	5.23611e-05
		|CL0012	511.443	-10.4352	3.47677e-09	483.993	-10.0688	1.19533e-09
		|CL0015	136.76	-7.07733	4.29305e-05	117.988	-6.15428	0.000101145
		|CL0020											106.521	-8.56117	4.77442e-05
			Normalized counts						Standardized counts (within each OTU)
signficant FC	OTU	ID	Control 3 days	PCP Light 3 days	PCP Heavy 3 days	Control 10 days	PCP Light 10 days	PCP Heavy 10 days	Control 3 days	PCP light 3 days	PCP heavy 3 days	Control 10 days	PCP light 10 days	PCP heavy 10 days	Assimilation category
	|CL0001	KY037850_Vanrija albida	23085	19199	18628	28140	15016	13731	19.5969	16.2981	15.8134	23.8881	12.7471	11.6563	steady assimilator
	|CL0002	DTO 099-G3_Fusarium oxysporum species complex	9818	7749	7353	26369	16012	16546	11.7094	9.24183	8.76954	31.4489	19.0967	19.7336	late assimilator
*	|CL0003	MG725820_Trichoderma sp.	7186	27317	20927	9831	7115	7247	9.02503	34.3079	26.2826	12.3469	8.93586	9.10164	early assimilator
*	|CL0004	KY104335_Naganishia randhawae	4059	14712	19972	981	9267	10071	6.87244	24.9094	33.8153	1.66097	15.6903	17.0516	steady assimilator
	|CL0005	DTO 099-F7-Penicillium vagum	5439	13506	10962	1966	11727	10483	10.0568	24.9727	20.2688	3.63515	21.6833	19.3832	steady assimilator
*	|CL0006	HG008760_Trichoderma sp.	1619	1833	1556	1576	19807	18834	3.57988	4.05307	3.44057	3.4848	43.7966	41.6451	late assimilator
*	|CL0007	KY037851_Solicoccozyma phenolicus	9468	807	1500	4188	7264	7483	30.8303	2.62781	4.8844	13.6373	23.6535	24.3667	late assimilator
*	|CL0008	KX302067_Trichosporon sp.	5059	6562	8034	4695	5	12	20.7617	26.9299	32.9708	19.2679	0.0205196	0.0492469	early assimilator
*	|CL0009	AB737864_Trichoderma hamatum	9599	1072	1418	4355	1237	1876	49.0822	5.48141	7.2506	22.2682	6.3251	9.59247	steady assimilator
*	|CL0010	KU987904_Acremonium sp.	481	197	246	1362	4051	5560	4.04304	1.65588	2.06775	11.4483	34.0506	46.7345	late assimilator
*	|CL0011	KY320605_Saitozyma podzolica	3713	3140	4945	2248	107	200	25.8692	21.877	34.4527	15.6622	0.745489	1.39344	early assimilator
*	|CL0012	KX507074_Mucor sp.	7774	0	1	5706	0	0	57.6663	0	0.00741785	42.3262	0	0	non assimilator
	|CL0013	MG711821_incertae sedis	625	737	602	376	2422	1788	9.54198	11.2519	9.19084	5.74046	36.9771	27.2977	late assimilator
	|CL0014	KY315586_Talaromyces verruculosus	1	9	4	2	1783	2422	0.0236911	0.21322	0.0947643	0.0473821	42.2412	57.3798	late assimilator
*	|CL0015	KY678779_Mortierella alpina	4650	7	17	1887	0	0	70.8733	0.106691	0.259107	28.7609	0	0	non assimilator
	|CL0016	DTO 099-E4_Penicillium restrictum species complex	374	821	1000	191	788	621	9.85507	21.6337	26.3505	5.03294	20.7642	16.3636	steady assimilator
	|CL0017	LC206664_Umbelopsis dimorpha	2367	5	25	1551	0	0	59.9544	0.126646	0.633232	39.2857	0	0	non assimilator
*	|CL0020	KY949600_Fusarium oxysporum	1167	25	70	2025	1	1	35.4819	0.760109	2.12831	61.5689	0.0304044	0.0304044	non assimilator
	|CL0021	KY101694_Apiotrichum vadense	68	31	58	20	661	668	4.51527	2.05843	3.85126	1.32802	43.8911	44.3559	late assimilator
	|CL0022	KY687957_Trichoderma linzhiense	178	108	135	110	323	433	13.8306	8.39161	10.4895	8.54701	25.0971	33.6441	late assimilator
	|CL0023	MF671811_Mortierella elongata	127	0	1	11	0	0	91.3669	0	0.719424	7.91367	0	0	non assimilator
	|CL0024	DTO 100-A6-Penicillium radiatolobatum	222	324	467	130	95	83	16.8055	24.5269	35.352	9.84103	7.19152	6.28312	early assimilator
	|CL0025	KU702300_Umbelopsis sp.	239	5	0	315	0	0	42.7549	0.894454	0	56.3506	0	0	non assimilator
	|CL0026	KY687942_Trichoderma hirsutum	51	62	80	11	273	231	7.20339	8.75706	11.2994	1.55367	38.5593	32.6271	late assimilator
	|CL0029	KJ542213_Thelonectria sp.	47	252	383	54	0	1	6.3772	34.1927	51.9674	7.327	0	0.135685	early assimilator
	|CL0030	KX100356_Fusarium sp.	311	119	132	164	15	25	40.6005	15.5352	17.2324	21.4099	1.95822	3.26371	early assimilator
	|CL0031	KY105430_Solicoccozyma aeria	163	141	226	230	1	1	21.3911	18.5039	29.6588	30.1837	0.131234	0.131234	early assimilator
	|CL0032	AF414294_Trichoderma hamatum	5	12	18	2	223	225	1.03093	2.47423	3.71134	0.412371	45.9794	46.3918	late assimilator
	|CL0033	KM357315_Trichoderma harzianum	327	0	11	218	0	0	58.8129	0	1.97842	39.2086	0	0	non assimilator
	|CL0034	NR_152959_Mucor moelleri f. californiensis	0	3	6	13	214	51	0	1.0453	2.09059	4.52962	74.5645	17.77	late assimilator
	|CL0035	MG193751_Trichoderma pubescens	106	27	26	38	55	75	32.4159	8.25688	7.95107	11.6208	16.8196	22.9358	late assimilator
	|CL0036	DTO 099-F5_Aspergillus tubingensis	95	51	29	22	51	66	30.2548	16.242	9.23567	7.00637	16.242	21.0191	steady assimilator
	|CL0038	AB986458_Oidiodendron sp.	0	0	0	0	49	175	0	0	0	0	21.875	78.125	late assimilator
	|CL0039	MG738329_Rhodotorula mucilaginosa	0	0	0	18	243	7	0	0	0	6.71642	90.6716	2.61194	non assimilator
	|CL0043	incertae sedis	1	3	20	0	88	87	0.502513	1.50754	10.0503	0	44.2211	43.7186	late assimilator
	|CL0046	incertae sedis_2	1	1	4	0	100	85	0.52356	0.52356	2.09424	0	52.356	44.5026	late assimilator
	|CL0050	LC177644_Sagenomella striatispora	1	5	4	2	78	72	0.617284	3.08642	2.46914	1.23457	48.1481	44.4444	late assimilator
	|CL0052	LC177652_Sagenomella verticillata	68	73	75	18	0	0	29.0598	31.1966	32.0513	7.69231	0	0	early assimilator
	|CL0054	DTO 099-G3_1_Fusarium oxysporum species complex	38	36	50	9	2	1	27.9412	26.4706	36.7647	6.61765	1.47059	0.735294	early assimilator
	|CL0055	MG722763_Ustilago kamerunensis	81	53	15	38	5	11	39.9015	26.1084	7.38916	18.7192	2.46305	5.41872	steady assimilator
	|CL0056	JQ936285_Sporobolomyces oryzicola	64	5	0	171	0	0	26.6667	2.08333	0	71.25	0	0	non assimilator
	CL0058	KY687942_1_Trichoderma hirsutum	28	35	45	2	19	15	19.4444	24.3056	31.25	1.38889	13.1944	10.4167	steady assimilator
	CL0059	KY101666_Apiotrichum dulcitum	0	0	1	2	53	52	0	0	0.925926	1.85185	49.0741	48.1481	late assimilator
	CL0062	MG736214_Fusarium avenaceum	76	0	1	90	0	0	45.509	0	0.598802	53.8922	0	0	non assimilator
	CL0064	JX030261_Tricholomataceae sp.	22	7	17	38	19	15	18.6441	5.9322	14.4068	32.2034	16.1017	12.7119	steady assimilator
	CL0065	incertae sedis_3	17	68	34	15	0	0	12.6866	50.7463	25.3731	11.194	0	0	early assimilator
	CL0067	LK052843_incertae sedis	26	12	23	2	20	20	25.2427	11.6505	22.3301	1.94175	19.4175	19.4175	steady assimilator
	CL0068	KX302022_Trichosporon akiyoshidainum	9	14	15	15	29	19	8.91089	13.8614	14.8515	14.8515	28.7129	18.8119	steady assimilator
	CL0069	DTO 099-E1_Penicillium murcianum	1	22	42	2	30	6	0.970874	21.3592	40.7767	1.94175	29.1262	5.82524	early assimilator
	CL0071	KX911872_Gongronella butleri	85	7	23	6	0	0	70.2479	5.78512	19.0083	4.95868	0	0	early assimilator
	CL0072	KY037850_1_Vanrija albida	3	0	0	148	0	0	1.98675	0	0	98.0132	0	0	non assimilator
	CL0073	FJ265759_Mycosphaerella sp.	19	14	15	36	11	13	17.5926	12.963	13.8889	33.3333	10.1852	12.037	steady assimilator
			Too low or no counts, indicating weak or no assimilation of 13C PCP						Too low relative weight, indicating weak or no assimilation of 13C PCP
