# Supplementary material for: Specialisation events of fungal metacommunities exposed to a persistent organic pollutant are suggestive of augmented pathogenic potential
Source: Microbiome. 2018 Nov 22;6:208. doi: 10.1186/s40168-018-0589-y (PMC6251201; doi:10.1186/s40168-018-0589-y)
Supplement: Supplementary file 5 — Mass spectrometry datasets on the proteomes of the metacommunity. (XLSX 110 kb) [file 40168_2018_589_MOESM5_ESM.xlsx]

## Sheet: Parameters
Research parameters
Header	--------------------------------------------------------				Sample conditions
					Sample	Dry weight (mg)	Volume of buffer	Concentration (µg/µL)
Search title	SwP				Mycelia - Control 3 days I	21.4722
Timestamp	2016-10-24T18:59:02Z				Mycelia - Control 3 days II	23.2439
User	Céline				Mycelia - PCP 3 days I	17.7819
Email	celine.leclercq@list.lu				Mycelia - PCP 3 days II	7.8146
Report URI	http://wcvs02/mascot/cgi/master_results.pl?file=../data/20161024/F133825.dat				Mycelia - Control 10 days I	8.0163
Peak list data path	C:\LC-Orbi\3_LC_TTOF_2016\ITQB_mgf\ITQB_P8.mgf				Mycelia - Control 10 days II	7.9253
Peak list format	Mascot generic				Mycelia - PCP 10 days I	7.5893
Search type	MIS				Mycelia - PCP 10 days II	7.7621
Mascot version	2.4.2				Secreted - Control 3 days I		~1ml	0.6
Database	SwissProt				Secreted - Control 3 days II		~1ml	0.6
Fasta file	swissprot_2015_05.fasta				Secreted - PCP 3 days I		~1ml	0.8
Total sequences	548454				Secreted - PCP 3 days II		~1ml	0.8
Total residues	195409447				Secreted - Control 10 days I		~1ml	1.4
Sequences after taxonomy filter	31527				Secreted - Control 10 days II		~1ml	1.4
Number of queries	8661				Secreted - PCP 10 days I		~1ml	0.7
					Secreted - PCP 10 days II		~1ml	0.7
Fixed modifications	--------------------------------------------------------
					Acronyms at the following sheets
Identifier	Name	Delta	Neutral loss		SC	Spectral count = sum of significant matches for all replicates
1	Carbamidomethyl (C)	57.0215			SC/M	Spectral count divided by protein mass
					NSAF	Normalized spectral abundance factor
Variable modifications	--------------------------------------------------------
Identifier	Name	Delta	Neutral loss(es)
1	Acetyl (Protein N-term)	42.0106
2	Gln->pyro-Glu (N-term Q)	-17.0265
3	Oxidation (M)	15.9949	63.9983
4	Oxidation (P)	15.9949
Search Parameters	--------------------------------------------------------
Taxonomy filter	Phosphoglycerate kinase
Enzyme	Trypsin
Maximum Missed Cleavages	3
Fixed modifications	Carbamidomethyl (C)
Quantitation method	Label-free CL
Variable modifications	Acetyl (Protein N-term),Gln->pyro-Glu (N-term Q),Oxidation (M),Oxidation (P)
Peptide Mass Tolerance	20
Peptide Mass Tolerance Units	ppm
Fragment Mass Tolerance	0.3
Fragment Mass Tolerance Units	Da
Mass values	Monoisotopic
Instrument type	ESI-QUAD-TOF
Format parameters	--------------------------------------------------------
Significance threshold	0.05
Max. number of hits	0
Use MudPIT protein scoring	1
Ions score cut-off	0
Include same-set proteins	0
Include sub-set proteins	1
Include unassigned	0
Require bold red	0
Use homology threshold	1
Group protein families	1
Protein hits	--------------------------------------------------------
Filters:	Num. of significant sequences >= 2
SC	Spectral count = sum of significant matches for all replicates
SC/M	Spectral count divided by protein mass
NSAF	Normalized spectral abundance factor

## Sheet: Mycelia - Control 3 days
						Mycelia - Control 3 days I								Mycelia - Control 3 days II
Accession	Protein	Organism	Gene	Function (GO terms)	Mass	Family	Member	Score	Num. of matches	Num. of significant matches	Num. of sequences	Num. of significant sequences	emPAI	Family	Member	Score	Num. of matches	Num. of significant matches	Num. of sequences	Num. of significant sequences	emPAI	SC	SC/M	NSAF
A4QVP2	ATP-dependent RNA helicase	Magnaporthe oryzae	TIF1	Regulation, translation and signaling	44949	9	1	360	23	17	17	13	1.9	9	2	499	43	26	16	10	1.03	43	0.00095664	1.47054
B0XWG9	40S ribosomal protein S0	Aspergillus fumigatus	rps0	Regulation, translation and signaling	32273	21	2	191	13	11	7	7	1.19	29	3	161	21	12	6	5	0.63	23	0.00071267	1.09551
C7YTD6	40S ribosomal protein S1	Fusarium solani	RPS1	Regulation, translation and signaling	29288	41	1	112	12	5	9	4	0.54	40	1	142	11	7	7	4	0.54	12	0.000409724	0.629825
J9MJK9	Transaldolase	Fusarium oxysporum	FOXG_03074	Carbohydrate metabolic process	35583	32	1	135	11	9	8	7	0.86	17	1	325	26	20	9	8	1.23	29	0.000814996	1.25281
J9N5G7	Thiamine thiazole synthase	Fusarium oxysporum	sti35	Stress response	34785	46	1	99	13	7	8	4	0.44	24	2	225	32	22	14	10	1.73	29	0.000833693	1.28155
O00098	Citrate synthase, mitochondrial	Aspergillus nidulans	citA	Mitochondrial functioning	52422	14	1	235	12	7	10	5	0.36	22	1	295	11	8	6	4	0.28	15	0.000286139	0.439851
O13287	6-phosphogluconate dehydrogenase	Candida albicans	DOR14	Carbohydrate metabolic process	57173	15	1	230	13	7	5	2	0.12	15	1	335	16	10	5	2	0.12	17	0.000297343	0.457074
O13639	Adenosylhomocysteinase	Schizosaccharomyces pombe	pi047	Aminoacid metabolism	47866	11	1	291	21	12	5	4	0.4	11	1	489	21	17	5	3	0.31	29	0.000605858	0.931321
O14460	Elongation factor 2	Schizosaccharomyces pombe	eft201	Protein biosynthesis	93799	12	2	78	11	8	7	5	0.19	42	2	69	10	5	5	3	0.11	13	0.000138594	0.213046
O43026	Glyceraldehyde-3-phosphate dehydrogenase 2	Schizosaccharomyces pombe	gpd2	Carbohydrate metabolic process	35823	5	9	114	7	6	3	3	0.42	4	9	156	9	6	4	3	0.3	12	0.00033498	0.514929
O43109	Heat shock protein 90 homolog	Podospora anserina	MOD-E	Protein biosynthesis	79331	8	1	364	40	23	21	13	0.84	8	1	750	73	41	22	15	0.91	64	0.000806746	1.24012
O74225	Heat shock protein hsp88	Neurospora crassa	hsp88	Stress response	79024	42	1	108	9	6	6	4	0.23	43	1	122	15	7	10	5	0.23	13	0.000164507	0.252879
O93796	Elongation factor 3	Candida glabrata	TEF3	Regulation, translation and signaling	116678	107	1	49	4	2	4	2	0.06	93	1	54	4	2	3	2	0.06	4	3.42824e-05	0.0526986
O94754	40S ribosomal protein S18-A	Schizosaccharomyces pombe	rps1801	Regulation, translation and signaling	17482	54	1	84	5	3	5	3	0.7	85	1	61	3	2	3	2	0.43	5	0.000286008	0.43965
P02723	Triosephosphate isomerase	Neurospora crassa	aac	Membrane traficking	33981	23	1	196	9	8	6	6	0.75	18	1	316	12	10	5	5	0.59	18	0.000529708	0.814263
P02829	ATP-dependent molecular chaperone HSP82	Saccharomyces cerevisiae	HSP82	Protein biosynthesis	81356	8	4	145	15	7	10	5	0.22	8	3	348	37	20	10	7	0.37	27	0.000331875	0.510156
P05694	5-methyltetrahydropteroyltriglutamate-homocysteine methyltransferase	Saccharomyces cerevisiae	MET6	Aminoacid metabolism	85978	37	1	125	6	6	4	4	0.21	25	1	217	15	9	6	3	0.12	15	0.000174463	0.268184
P06168	Ketol-acid reductoisomerase, mitochondrial	Saccharomyces cerevisiae	ILV5	Mitochondrial functioning	44512	29	2	42	6	2	5	2	0.15	21	2	75	8	6	3	2	0.15	8	0.000179727	0.276275
P07038	Plasma membrane ATPase	Neurospora crassa	pma-1	ATP metabolic process	100280	44	1	101	6	3	6	3	0.1	91	1	56	4	4	3	3	0.1	7	6.98045e-05	0.107303
P07251	ATP synthase subunit alpha	Saccharomyces cerevisiae	ATP1	ATP metabolic process	58629	7	2	289	16	13	9	7	0.47	7	2	601	34	27	10	9	0.63	40	0.000682256	1.04876
P08157	Aldehyde dehydrogenase	Aspergillus nidulans	aldA	Carbohydrate metabolic process	54390	87	2	57	3	2	2	2	0.12	104	1	48	4	2	3	2	0.12	4	7.35429e-05	0.11305
P0CT16	Small COPII coat GTPase SAR1	Magnaporthe oryzae	SAR1	Mitochondrial functioning	21557	76	1	67	3	3	2	2	0.34	51	1	109	6	5	4	3	0.54	8	0.000371109	0.570466
P0CX47	40S ribosomal protein S11-A	Saccharomyces cerevisiae	RPS11A	Regulation, translation and signaling	17852	61	1	80	4	2	4	2	0.41	45	1	116	6	3	5	2	0.41	5	0.000280081	0.430538
P10592	Heat shock protein SSA2	Saccharomyces cerevisiae	SSA2	Regulation, translation and signaling	69599	2	6	210	11	6	7	5	0.26	3	5	523	20	15	8	6	0.38	21	0.000301728	0.463815
P10659	S-adenosylmethionine synthase 1	Saccharomyces cerevisiae	SAM1	Aminoacid metabolism	42077	28	1	157	6	5	3	2	0.25	27	2	146	10	5	4	3	0.25	10	0.00023766	0.365329
P11913	Mitochondrial-processing peptidase subunit beta	Neurospora crassa	NCU02549	Protein biosynthesis	52638	55	1	84	8	3	6	3	0.2	100	1	51	14	4	4	2	0.13	7	0.000132984	0.204422
P14228	Phosphoglycerate kinase	Trichoderma reesei	pgk1	Carbohydrate metabolic process	44720	26	4	98	11	5	9	4	0.33	31	3	152	17	13	8	7	0.65	18	0.000402504	0.618727
P15019	Transaldolase	Saccharomyces cerevisiae	TAL1	Carbohydrate metabolic process	37127	32	2	74	10	5	6	4	0.53	17	2	277	18	14	6	5	0.82	19	0.000511757	0.786669
P17730	Glyceraldehyde-3-phosphate dehydrogenase 2	Trichoderma koningii	gpd2	Carbohydrate metabolic process	36198	5	1	462	38	28	18	14	2.72	4	1	1038	97	57	17	12	2.72	85	0.0023482	3.60963
P20285	Dihydrolipoyllysine-residue acetyltransferase component of pyruvate dehydrogenase complex	Neurospora crassa	mrp-3	Mitochondrial functioning	48590	45	1	100	11	8	4	3	0.22	48	1	113	17	12	4	3	0.22	20	0.000411607	0.63272
P23704	ATP synthase subunit beta, mitochondrial	Neurospora crassa	atp-2	ATP metabolic process	55556	1	1	942	50	39	14	13	1.66	1	1	2301	108	88	14	14	2.75	127	0.00228598	3.514
P24487	ATP synthase subunit alpha, mitochondrial	Schizosaccharomyces pombe	atp1	Mitochondrial functioning	58893	7	3	284	19	15	9	7	0.63	7	3	453	34	26	12	9	0.72	41	0.000696178	1.07016
P24590	Phosphoglycerate kinase	Trichoderma viride	pgk1	Carbohydrate metabolic process	44582	26	3	99	14	5	10	4	0.33	31	1	179	20	15	8	6	0.53	20	0.000448612	0.689603
P24633	Tubulin alpha-1 chain	Aspergillus nidulans	tubA	Cytoskeleton	51069	4	3	465	21	19	9	9	0.76	2	3	2078	91	87	10	9	0.99	106	0.00207562	3.19063
P31865	Pyruvate kinase	Trichoderma reesei	pki1	Carbohydrate metabolic process	59307	19	1	215	25	15	17	9	0.81	14	1	364	36	23	15	10	1.02	38	0.000640734	0.984932
P32318	Thiamine thiazole synthase	Saccharomyces cerevisiae	THI4	Stress response	35311	46	3	41	3	3	2	2	0.2	24	5	46	7	7	2	2	0.2	10	0.000283198	0.43533
P32636	Glyceraldehyde-3-phosphate dehydrogenase 2	Agaricus bisporus	gpd2	Carbohydrate metabolic process	36832	5	8	159	10	6	5	3	0.29	4	8	190	14	9	5	3	0.41	15	0.000407255	0.626029
P33125	Heat shock protein 82	Histoplasma capsulatum	HSP82	Stress response	77426	8	3	148	22	9	13	7	0.39	8	4	297	40	19	15	9	0.45	28	0.000361636	0.555904
P33161	Phosphoglycerate kinase	Penicillium citrinum	PGKA	Carbohydrate metabolic process	44103	26	2	151	9	7	8	6	0.54	31	4	107	13	10	9	8	0.78	17	0.000385461	0.592528
P34825	Elongation factor 1-alpha	Trichoderma reesei	tef1	Protein biosynthesis	50141	13	1	240	20	12	15	9	0.77	33	1	164	17	9	14	7	0.56	21	0.000418819	0.643806
P34898	Serine hydroxymethyltransferase	Neurospora crassa	NCU02274	Aminoacid metabolism	53229	49	2	78	6	3	5	3	0.2	55	1	97	6	3	4	3	0.2	6	0.000112721	0.173273
P35143	Glyceraldehyde-3-phosphate dehydrogenase	Glomerella cingulata	GPDA	Carbohydrate metabolic process	36500	5	5	205	15	13	10	8	1	4	4	435	51	28	9	8	1.6	41	0.00112329	1.72671
P37211	ATP synthase subunit alpha	Neurospora crassa	atp-1	ATP metabolic process	59713	7	1	438	30	21	18	12	1.12	7	1	823	58	41	20	15	1.49	62	0.0010383	1.59607
P38669	Tubulin alpha-B chain	Neurospora crassa	tba-2	Cytoskeleton	50675	4	2	475	25	22	9	9	0.76	2	1	2138	97	90	10	9	0.88	112	0.00221016	3.39745
P38674	Ketol-acid reductoisomerase	Neurospora crassa	ilv-2	Aminoacid metabolism	44767	29	1	147	11	5	9	5	0.43	21	1	297	20	13	9	5	0.43	18	0.000402082	0.618077
P39954	Adenosylhomocysteinase	Saccharomyces cerevisiae	SAH1	Aminoacid metabolism	49721	11	2	113	8	6	6	5	0.47	11	3	191	12	10	6	4	0.38	16	0.000321796	0.494662
P40108	Aldehyde dehydrogenase	Cladosporium herbarum	CLAH10	Carbohydrate metabolic process	53976	87	1	60	3	2	2	2	0.13	104	2	46	2	2	2	2	0.13	4	7.4107e-05	0.113917
P40292	Heat shock protein 90	Aspergillus fumigatus	hsp90	Regulation, translation and signaling	80647	8	2	250	33	13	21	9	0.43	8	2	653	66	34	24	14	0.82	47	0.000582787	0.895856
P41756	Phosphoglycerate kinase	Aspergillus oryzae	pgkA	Carbohydrate metabolic process	44413	26	1	173	10	8	8	6	0.54	31	2	168	25	17	9	7	0.65	25	0.000562898	0.865283
P41764	Glucose-6-phosphate 1-dehydrogenase	Aspergillus nidulans	gsdA	Carbohydrate metabolic process	59225	27	1	160	15	8	11	6	0.38	26	1	208	19	14	9	6	0.38	22	0.000371465	0.571013
P41797	Heat shock protein SSA1	Candida albicans	SSA1	Stress response	70452	2	4	250	15	8	10	6	0.31	3	4	633	28	22	11	8	0.51	30	0.000425822	0.65457
P42882	4-amino-5-hydroxymethyl-2-methylpyrimidine phosphate synthase	Aspergillus parasiticus	nmt1	Aminoacid metabolism	38515	24	1	191	16	12	9	7	1.1	13	1	373	32	26	11	8	1.48	38	0.000986629	1.51664
P50125	Homocysteine synthase	Aspergillus nidulans	cysD	Aminoacid metabolism	47262	50	1	92	6	5	4	3	0.22	63	1	89	4	3	4	3	0.22	8	0.000169269	0.260199
P50304	S-adenosylmethionine synthase	Ascobolus immersus		Aminoacid metabolism	43211	28	2	52	4	2	3	2	0.16	27	3	70	12	7	5	4	0.34	9	0.00020828	0.320167
P52810	40S ribosomal protein S9	Podospora anserina	RPS9	Regulation, translation and signaling	21762	77	1	67	4	2	4	2	0.33	119	1	43	5	2	4	2	0.33	4	0.000183807	0.282546
P53319	6-phosphogluconate dehydrogenase	Saccharomyces cerevisiae	GND2	Carbohydrate metabolic process	54231	15	2	93	17	6	7	4	0.27	15	2	164	18	10	9	5	0.34	16	0.000295034	0.453525
P53371	Tubulin alpha chain	Histoplasma capsulatum	TUB1	Cytoskeleton	47319	4	4	99	6	5	4	4	0.31	2	4	148	10	9	5	4	0.31	14	0.000295864	0.4548
P59671	60S ribosomal protein L3	Neurospora crassa	rpl-3	Regulation, translation and signaling	44122	59	2	80	12	7	8	5	0.54	81	1	64	6	3	4	2	0.16	10	0.000226644	0.348396
P78578	26S proteasome regulatory subunit 6B	Aspergillus niger	tbpA	Protein biosynthesis	47194	40	1	115	7	5	5	3	0.22	84	1	62	8	3	5	2	0.14	8	0.000169513	0.260574
P78695	78 kDa glucose-regulated protein homolog	Neurospora crassa	grp78	Stress response	72344	2	5	221	17	11	11	7	0.36	3	6	441	22	20	9	7	0.36	31	0.000428508	0.6587
P78712	Actin-related protein 3	Neurospora crassa	arp-3	Protein biosynthesis	48050	82	1	63	4	3	3	2	0.14	172	1	31	2	2	2	2	0.14	5	0.000104058	0.159958
P79089	Isocitrate dehydrogenase [NADP], mitochondrial	Aspergillus niger	icdA	Mitochondrial functioning	55696	74	1	69	7	3	4	2	0.12	53	1	102	8	4	5	3	0.19	7	0.000125682	0.193198
P82610	5-methyltetrahydropteroyltriglutamate--homocysteine methyltransferase	Candida albicans	MET6	Aminoacid metabolism	85763	37	2	66	4	2	4	2	0.08	25	3	95	9	6	5	3	0.12	8	9.32803e-05	0.14339
P83778	Malate dehydrogenase	Candida albicans	MDH1	Carbohydrate metabolic process	36039	102	1	53	5	2	4	2	0.19	44	1	117	5	4	2	2	0.19	6	0.000166486	0.255922
P87047	Heat shock 70 kDa protein 1	Paracoccidioides lutzii	HSP70-1	Regulation, translation and signaling	70632	2	3	497	38	25	13	11	0.73	3	3	1297	72	59	13	13	0.98	84	0.00118926	1.82813
P87197	Glyceraldehyde-3-phosphate dehydrogenase	Trichoderma atroviride	gpd1	Carbohydrate metabolic process	36234	5	4	208	16	10	10	6	0.69	4	6	317	33	15	9	5	0.69	25	0.00068996	1.0606
P87208	Pyruvate decarboxylase	Aspergillus nidulans	pdcA	Carbohydrate metabolic process	63016	36	2	87	3	3	3	3	0.16	34	2	160	4	4	2	2	0.11	7	0.000111083	0.170756
P87222	Ribosome-associated molecular chaperone SSB1	Candida albicans	SSB1	Protein biosynthesis	66610	2	9	143	10	6	5	3	0.16	3	7	411	19	16	6	5	0.33	22	0.000330281	0.507705
P87252	Woronin body major protein	Neurospora crassa	hex-1	Regulation, translation and signaling	19229	68	1	75	6	5	3	3	0.62	58	1	93	14	8	3	2	0.38	13	0.000676062	1.03924
P87256	3-isopropylmalate dehydrogenase A	Aspergillus niger	leu2A	Aminoacid metabolism	38760	58	1	82	2	2	2	2	0.18	52	1	103	5	3	4	2	0.18	5	0.000128999	0.198296
Q00584	Glyceraldehyde-3-phosphate dehydrogenase	Claviceps purpurea	GPD-1	Carbohydrate metabolic process	36121	5	3	306	15	13	7	6	0.85	4	3	555	28	24	9	7	1.02	37	0.00102433	1.5746
Q00640	Glyceraldehyde-3-phosphate dehydrogenase	Blumeria graminis	GPD	Carbohydrate metabolic process	36747	5	2	400	23	22	8	8	1.17	4	2	732	40	33	10	8	1.17	55	0.00149672	2.30075
Q01233	Heat shock 70 kDa protein	Neurospora crassa	hsps-1	Regulation, translation and signaling	70738	2	1	782	52	36	22	18	1.37	3	1	1837	103	87	21	19	1.59	123	0.00173881	2.67289
Q01369	Guanine nucleotide-binding protein subunit beta-like protein	Neurospora crassa	cpc-2	Regulation, translation and signaling	35508	38	1	121	15	9	9	7	0.87	23	1	273	35	22	10	10	1.44	31	0.000873043	1.34204
Q09127	60S ribosomal protein L10-A	Schizosaccharomyces pombe	rpl1001	Regulation, translation and signaling	25756	70	1	73	9	5	6	3	0.63	30	1	180	9	8	4	3	0.44	13	0.000504737	0.775878
Q0CNV1	Pyruvate decarboxylase	Aspergillus terreus	pdcA	Carbohydrate metabolic process	63206	36	1	125	4	4	3	3	0.16	34	1	163	6	5	3	3	0.16	9	0.000142392	0.218883
Q0CXD0	ATP-dependent RNA helicase eIF4A	Aspergillus terreus	tif1	Regulation, translation and signaling	44842	9	2	353	27	16	16	11	1.52	9	3	369	34	18	14	7	0.64	34	0.000758218	1.16553
Q12663	Adenosylhomocysteinase	Pneumocystis carinii	SAHH	Carbohydrate metabolic process	49476	78	1	65	4	2	4	2	0.14	69	1	78	5	3	3	2	0.14	5	0.000101059	0.155347
Q2HH38	Histone H2B	Chaetomium globosum	HTB1	Regulation, translation and signaling	14806	35	1	125	9	5	5	2	1.82	77	1	68	8	3	6	2	0.51	8	0.000540321	0.830578
Q4I1N3	Sulfate adenylyltransferase	Fusarium graminearum	MET3	Aminoacid metabolism	64364	48	1	97	7	4	7	4	0.22	66	2	71	6	4	5	3	0.16	8	0.000124293	0.191062
Q4WLN1	Aconitate hydratase	Aspergillus fumigatus	acoA	Aminoacid metabolism	85988	80	1	64	6	3	6	3	0.12	67	1	80	14	10	9	5	0.25	13	0.000151184	0.232399
Q5AWS6	Cell division control protein 48	Aspergillus nidulans	cdc48	Regulation, translation and signaling	90769	22	1	198	16	9	11	7	0.33	20	1	297	21	16	11	8	0.38	25	0.000275424	0.423381
Q5B041	Heat shock protein 60	Aspergillus nidulans	hsp60	Protein biosynthesis	61980	17	1	227	20	15	15	13	0.96	38	1	147	26	17	14	11	0.77	32	0.000516296	0.793646
Q5B0C0	Heat shock 70 kDa protein	Aspergillus nidulans	AN6010	Stress response	72328	25	1	182	27	10	17	9	0.49	3	8	385	32	19	17	11	0.63	29	0.000400951	0.616339
Q5I2J3	Tubulin alpha chain	Fusarium graminearum	TUB1	Cytoskeleton	50737	4	1	485	23	21	10	10	0.88	2	2	2131	91	87	11	10	1	108	0.00212862	3.27211
Q6MVH7	Inorganic pyrophosphatase	Neurospora crassa	ipp-1	Carbohydrate metabolic process	32847	63	1	77	4	3	4	3	0.33	50	1	111	8	6	4	3	0.33	9	0.000273998	0.421187
Q6RG04	Enolase	Cryphonectria parasitica	ENO1	Carbohydrate metabolic process	47388	6	3	325	16	15	9	8	0.83	5	1	1007	96	56	9	7	0.71	71	0.00149827	2.30313
Q6TCF2	Actin	Gaeumannomyces graminis	ACT	Cytoskeleton	41809	3	1	507	41	24	18	14	2.13	6	1	853	62	46	19	16	3.24	70	0.00167428	2.57369
Q6W3C0	Enolase	Tuber borchii	eno-1	Carbohydrate metabolic process	47959	6	6	85	6	4	5	4	0.3	5	7	322	92	37	9	5	0.39	41	0.000854897	1.31414
Q7LKT3	Histone H4	Aspergillus fumigatus	hhfA	Regulation, translation and signaling	11363	57	1	83	4	3	4	3	1.22	94	1	55	3	2	3	2	0.7	5	0.000440025	0.676403
Q7RV85	Enolase	Neurospora crassa	emp-7	Carbohydrate metabolic process	47679	6	4	277	11	11	8	8	0.82	5	5	706	92	43	10	8	0.82	54	0.00113257	1.74098
Q7RVI1	40S ribosomal protein S5	Neurospora crassa	rps-5	Regulation, translation and signaling	23836	31	1	143	6	4	4	2	0.3	105	1	48	6	3	3	2	0.3	7	0.000293673	0.451433
Q7RVN0	60S ribosomal protein L11	Neurospora crassa	rpl-11	Protein biosynthesis	20243	75	1	68	5	3	5	3	0.59	73	1	71	3	3	2	2	0.36	6	0.000296399	0.455622
Q7S986	Glucose-6-phosphate isomerase	Neurospora crassa	pgi-1	Carbohydrate metabolic process	61417	47	1	98	8	5	5	3	0.23	65	1	86	10	3	6	3	0.17	8	0.000130257	0.20023
Q7Z8P9	Nucleoside diphosphate kinase	Aspergillus fumigatus	ndk1	Energy metabolism	17036	43	1	105	7	5	4	2	0.44	37	1	150	9	7	5	3	0.72	12	0.000704391	1.08278
Q92260	Heat shock 70 kDa protein	Penicillium citrinum	HSP70	Regulation, translation and signaling	55206	2	2	690	49	34	21	17	1.84	3	2	1666	98	81	19	16	1.84	115	0.00208311	3.20214
Q96UH7	Fructose-bisphosphate aldolase 1	Paracoccidioides lutzii	FBA1	Carbohydrate metabolic process	39721	34	2	94	4	3	4	3	0.27	47	1	115	8	5	4	3	0.27	8	0.000201405	0.309598
Q96V52	Glutamine synthetase	Aspergillus nidulans	glnA	Aminoacid metabolism	40088	105	1	51	5	3	5	3	0.27	71	1	73	8	4	5	3	0.27	7	0.000174616	0.268418
Q96VJ7	NADP-specific glutamate dehydrogenase	Fusarium fujikuroi	GDH2	Aminoacid metabolism	48967	10	2	212	13	10	9	7	0.58	10	3	330	25	22	8	7	0.68	32	0.000653501	1.00456
Q96X30	Enolase	Aspergillus fumigatus	enoA	Carbohydrate metabolic process	47390	6	2	437	27	17	15	10	1.24	5	2	806	66	45	13	10	1.24	62	0.00130829	2.0111
Q96X45	Elongation factor 2	Neurospora crassa	cot-3	Regulation, translation and signaling	93545	12	1	241	26	17	15	10	0.41	42	1	126	15	10	7	5	0.19	27	0.000288631	0.443682
Q96X46	Enolase	Penicillium citrinum	enoA	Carbohydrate metabolic process	47303	6	1	442	26	16	16	11	1.25	5	3	777	58	37	14	8	0.83	53	0.00112044	1.72233
Q99002	14-3-3 protein homolog	Trichoderma harzianum			30094	20	1	200	18	11	11	6	1.08	16	1	330	28	19	13	8	1.57	30	0.000996876	1.53239
Q9C2U9	Glutamine synthetase	Fusarium fujikuroi	GLN1	Aminoacid metabolism	39763	111	2	49	9	3	7	2	0.17	109	1	46	7	3	5	2	0.17	6	0.000150894	0.231953
Q9HE25	60S ribosomal protein L17	Neurospora crassa	rpl-17	Regulation, translation and signaling	20808	79	1	65	3	3	2	2	0.35	56	1	97	7	6	3	2	0.35	9	0.000432526	0.664876
Q9HES8	Pyruvate carboxylase	Aspergillus niger	pyc	Carbohydrate metabolic process	131526	39	1	118	12	8	10	8	0.22	25	2	99	15	10	10	7	0.19	18	0.000136855	0.210373
Q9HFX1	Glyceraldehyde-3-phosphate dehydrogenase	Histoplasma capsulatum	GPD	Carbohydrate metabolic process	36270	5	6	196	12	8	7	5	0.55	4	7	257	24	14	8	6	0.84	22	0.000606562	0.932403
Q9HGZ2	Glucose-6-phosphate isomerase	Aspergillus oryzae	pgiA	Carbohydrate metabolic process	61176	47	2	66	6	4	6	4	0.23	65	2	39	3	3	2	2	0.11	7	0.000114424	0.175892
Q9P567	Succinate--CoA ligase subunit beta	Neurospora crassa	tca-9	Carbohydrate metabolic process	48522	108	1	50	4	2	4	2	0.14	132	1	38	3	2	3	2	0.14	4	8.24368e-05	0.126721
Q9URS0	Actin, gamma	Penicillium notatum	ACT	Cytoskeleton	41958	3	2	425	29	20	17	13	1.89	6	2	774	58	39	18	16	3.22	59	0.00140617	2.16155
Q9URS1	NADP-specific glutamate dehydrogenase	Penicillium notatum	GDH	Aminoacid metabolism	50029	10	1	298	22	18	14	12	1.15	10	1	492	33	29	12	12	1.44	47	0.000939455	1.44412
Q9Y713	Elongation factor 1-alpha	Aspergillus oryzae	tef1	Protein biosynthesis	50492	13	2	164	15	10	10	7	0.56	33	2	128	14	8	9	6	0.46	18	0.000356492	0.547997
Q9Y796	Glyceraldehyde-3-phosphate dehydrogenase	Cutaneotrichosporon curvatus	GPD	Carbohydrate metabolic process	36399	5	11	96	7	4	5	3	0.3	4	10	105	7	5	5	3	0.3	9	0.00024726	0.380086
Q9Y8H7	Spermidine synthase	Neurospora crassa	spe-3	Protein biosynthesis	33396	124	1	46	4	2	4	2	0.21	39	1	143	7	3	4	2	0.21	5	0.000149719	0.230146

## Sheet: Mycelia - PCP 3 days
						Mycelia - PCP 3 days I								Mycelia - PCP 3 days II
Accession	Protein	Organism	Gene	Function (GO terms)	Mass	Family	Member	Score	Num. of matches	Num. of significant matches	Num. of sequences	Num. of significant sequences	emPAI	Family	Member	Score	Num. of matches	Num. of significant matches	Num. of sequences	Num. of significant sequences	emPAI	SC	SC/M	NSAF
A4QVP2	ATP-dependent RNA helicase	Magnaporthe oryzae	TIF1	Regulation, translation and signaling	44949	8	2	316	25	17	17	13	1.9	10	1	351	30	20	18	14	1.9	37	0.000823155	1.76182
A6R8I2	Clustered mitochondria protein homolog	Histoplasma capsulatum	CLU1	Mitochondrial functioning	138347	146	1	35	8	3	6	2	0.05	111	1	50	11	4	8	2	0.05	7	5.05974e-05	0.108295
A6ZUM5	40S ribosomal protein S0-A	Saccharomyces cerevisiae	RPS0A	Regulation, translation and signaling	28064	27	4	104	11	6	5	4	0.57	22	4	113	9	5	4	4	0.57	11	0.000391961	0.838924
B6H2I7	40S ribosomal protein S0	Penicillium chrysogenum	rps0	Regulation, translation and signaling	32517	27	1	145	15	9	7	5	0.63	22	1	184	17	11	8	7	1.18	20	0.000615063	1.31643
C4YJQ8	Elongation factor 2	Candida albicans	EFT2	Protein biosynthesis	93895	33	2	62	13	4	10	3	0.11	11	2	113	16	7	11	5	0.23	11	0.000117152	0.250743
C4YNP4	Thiamine thiazole synthase	Candida albicans	THI4	Stress response	38473	31	3	37	4	2	3	2	0.18	17	5	39	5	3	2	2	0.18	5	0.000129961	0.278159
C8VG90	Aconitate hydratase	Aspergillus nidulans	acoA	Mitochondrial functioning	85428	24	2	160	18	9	12	5	0.21	41	1	110	13	7	9	4	0.16	16	0.000187292	0.400866
G5EAZ2	Thiamine thiazole synthase	Aspergillus nidulans	thiA	Stress response	35821	31	2	98	9	7	6	5	0.7	17	2	125	11	9	4	4	0.56	16	0.000446665	0.956008
J9MJK9	Transaldolase	Fusarium oxysporum	FOXG_03074	Carbohydrate metabolic process	35583	32	1	139	18	13	11	9	1.23	20	1	233	22	13	11	8	1.04	26	0.000730686	1.5639
J9N5G7	Thiamine thiazole synthase	Fusarium oxysporum	sti35	Stress response	34785	31	1	142	16	9	10	6	1.07	17	1	254	23	17	12	8	1.73	26	0.000747449	1.59978
O13287	6-phosphogluconate dehydrogenase	Candida albicans	DOR14	Carbohydrate metabolic process	57173	23	1	179	11	7	5	2	0.12	19	1	237	13	9	4	3	0.18	16	0.000279852	0.598975
O13639	Adenosylhomocysteinase	Schizosaccharomyces pombe	pi047	Aminoacid metabolism	47866	13	1	261	12	9	5	3	0.31	12	1	315	13	10	5	4	0.4	19	0.000396941	0.849583
O43109	Heat shock protein 90 homolog	Podospora anserina	MOD-E	Protein biosynthesis	79331	19	1	212	27	11	19	9	0.5	15	1	271	24	16	16	12	0.69	27	0.000340346	0.728451
O94225	Homocitrate synthase, mitochondrial	Penicillium rubens	lys1	Mitochondrial functioning	52580	55	1	73	9	3	9	3	0.2	63	1	78	4	3	3	2	0.2	6	0.000114112	0.244236
O94313	Carbamoyl-phosphate synthase arginine-specific large chain	Schizosaccharomyces pombe	arg4	Aminoacid metabolism	128084	161	1	33	11	4	10	4	0.11	129	2	28	8	2	6	2	0.05	6	4.68443e-05	0.100262
P02723	Triosephosphate isomerase	Neurospora crassa	aac	Membrane traficking	33981	7	1	428	18	17	8	7	1.31	5	1	513	24	22	7	7	1.54	39	0.0011477	2.45645
P02829	ATP-dependent molecular chaperone HSP82	Saccharomyces cerevisiae	HSP82	Protein biosynthesis	81356	19	3	171	18	7	13	6	0.32	15	3	149	13	8	10	7	0.37	15	0.000184375	0.394622
P04828	Triosephosphate isomerase	Aspergillus nidulans	tpiA	Carbohydrate metabolic process	27254	73	1	64	6	4	4	3	0.41	31	1	140	6	4	5	3	0.59	8	0.000293535	0.62826
P05694	5-methyltetrahydropteroyltriglutamate-homocysteine methyltransferase	Saccharomyces cerevisiae	MET6	Aminoacid metabolism	85978	69	1	66	5	2	5	2	0.08	47	1	97	9	4	5	3	0.12	6	6.97853e-05	0.149363
P07038	Plasma membrane ATPase	Neurospora crassa	pma-1	ATP metabolic process	100280	76	2	58	5	2	4	2	0.07	26	2	134	10	5	7	4	0.14	7	6.98045e-05	0.149404
P07251	ATP synthase subunit alpha	Saccharomyces cerevisiae	ATP1	ATP metabolic process	58629	9	2	241	15	11	9	6	0.39	9	2	239	18	11	9	7	0.55	22	0.000375241	0.803137
P08157	Aldehyde dehydrogenase	Aspergillus nidulans	aldA	Carbohydrate metabolic process	54390	22	3	165	13	11	10	9	0.7	29	3	124	11	9	7	6	0.42	20	0.000367715	0.787028
P08417	Fumarate hydratase	Saccharomyces cerevisiae	FUM1	Mitochondrial functioning	53574	101	1	44	3	3	2	2	0.13	112	1	44	4	3	2	2	0.13	6	0.000111995	0.239705
P08843	Alcohol dehydrogenase	Aspergillus nidulans	alcA	Stress response	37528	6	1	475	30	21	11	8	1.33	6	1	470	24	17	11	7	0.97	38	0.00101258	2.16724
P0C016	Ubiquitin-40S ribosomal protein S27a	Schizosaccharomyces pombe	ubi3	Regulation, translation and signaling	17475	34	1	124	10	4	6	2	0.43	50	1	93	8	3	5	2	0.43	7	0.000400572	0.857354
P0C950	Small COPII coat GTPase SAR1	Aspergillus niger	sar1	Membrane traficking	21463	84	1	56	2	2	2	2	0.34	86	1	60	3	3	3	3	0.55	5	0.000232959	0.498608
P10592	V-type proton ATPase catalytic subunit A	Neurospora crassa	vma-1	ATP metabolic process	69599	2	7	196	16	9	9	6	0.32	2	5	297	15	10	9	6	0.32	19	0.000272992	0.584292
P10659	S-adenosylmethionine synthase 1	Saccharomyces cerevisiae	SAM1	Aminoacid metabolism	42077	36	1	120	5	3	4	2	0.16	49	2	93	3	2	3	2	0.16	5	0.00011883	0.254334
P11592	V-type proton ATPase catalytic subunit A	Neurospora crassa	vma-1	ATP metabolic process	67307	75	1	63	6	3	6	3	0.15	121	1	46	3	2	3	2	0.1	5	7.42865e-05	0.158997
P11593	V-type proton ATPase catalytic subunit A	Neurospora crassa	vma-2	ATP metabolic process	56887	77	1	59	11	4	7	3	0.25	57	1	84	11	3	5	3	0.18	7	0.000123051	0.263369
P11913	Mitochondrial-processing peptidase subunit beta	Neurospora crassa	NCU02549	Protein biosynthesis	52638	119	1	41	12	2	7	2	0.13	80	1	61	11	3	7	3	0.2	5	9.49884e-05	0.203306
P14228	Phosphoglycerate kinase	Trichoderma reesei	pgk1	Carbohydrate metabolic process	38239	71	1	64	5	2	4	2	0.18	184	1	30	3	2	3	2	0.18	4	0.000104605	0.223889
P15019	Phosphoglycerate kinase	Saccharomyces cerevisiae	TAL1	Carbohydrate metabolic process	37127	32	2	99	9	6	6	4	0.53	20	2	86	8	6	4	3	0.29	12	0.000323215	0.691784
P16928	Acetyl-coenzyme A synthetase	Aspergillus nidulans	facA	ATP metabolic process	74576	64	1	69	5	3	5	3	0.14	62	1	78	6	4	6	4	0.19	7	9.3864e-05	0.200899
P17730	Glyceraldehyde-3-phosphate dehydrogenase 2	Trichoderma koningii	gpd2	Carbohydrate metabolic process	36198	16	1	227	12	11	9	8	1.4	42	1	108	6	4	6	4	0.42	15	0.000414388	0.886923
P17938	Tubulin beta chain	Epichloe typhina	TUBB	Cytoskeleton	50439	12	2	282	25	15	13	11	1.28	16	1	267	28	15	11	9	0.88	30	0.000594778	1.27302
P19414	Aconitate hydratase, mitochondrial	Saccharomyces cerevisiae	ACO1	Mitochondrial functioning	85714	24	3	66	13	5	7	2	0.08	41	3	43	12	4	7	2	0.08	9	0.000105	0.224735
P20285	Dihydrolipoyllysine-residue acetyltransferase component of pyruvate dehydrogenase complex	Neurospora crassa	mrp-3	Mitochondrial functioning	48590	111	1	42	6	3	4	2	0.14	142	1	39	6	2	6	2	0.14	5	0.000102902	0.220243
P22068	ATP synthase subunit beta, mitochondrial	Schizosaccharomyces pombe	atp2	ATP metabolic process	56898	1	3	763	53	39	10	8	1.08	1	3	570	45	30	12	8	0.96	69	0.0012127	2.59556
P23704	ATP synthase subunit beta, mitochondrial	Neurospora crassa	atp-2	ATP metabolic process	55556	1	1	1679	93	73	20	19	5.3	1	1	1326	70	54	19	17	3.21	127	0.00228598	4.89274
P24590	Phosphoglycerate kinase	Trichoderma viride	pgk1	Carbohydrate metabolic process	44582	15	3	91	9	5	7	5	0.43	43	2	63	3	3	3	3	0.24	8	0.000179445	0.384069
P24633	Tubulin alpha-1 chain	Aspergillus nidulans	tubA	Cytoskeleton	51069	18	2	192	13	11	8	8	0.76	24	1	179	11	10	8	8	0.76	21	0.000411208	0.880119
P29406	Phosphoglycerate kinase 2	Rhizopus niveus	PGK2	Carbohydrate metabolic process	44857	15	4	49	6	4	5	3	0.24	43	3	42	2	2	2	2	0.15	6	0.000133758	0.286286
P29551	Elongation factor 3	Pneumocystis carinii	TEF3	Protein biosynthesis	118459	134	1	37	4	2	4	2	0.06	97	1	55	5	3	5	3	0.09	5	4.22087e-05	0.0903403
P33161	Phosphoglycerate kinase	Penicillium citrinum	PGKA	Carbohydrate metabolic process	44103	15	1	237	12	10	11	9	0.92	43	1	106	6	4	4	3	0.24	14	0.000317439	0.679421
P33723	GTP-binding protein ypt1	Neurospora crassa	ypt-1	Membrane traficking	22690	41	1	114	8	5	6	5	0.99	56	2	83	5	4	4	3	0.51	9	0.000396651	0.84896
P34898	Serine hydroxymethyltransferase	Neurospora crassa	NCU02274	Aminoacid metabolism	53229	65	2	58	6	2	5	2	0.13	91	2	29	3	2	2	2	0.13	4	7.5147e-05	0.160839
P36333	Acetyl-coenzyme A synthetase	Penicillium notatum	facA	Antibiotic biosynthesis	74640	64	2	54	5	2	5	2	0.09	62	2	77	6	3	6	3	0.14	5	6.69882e-05	0.143376
P36597	4-amino-5-hydroxymethyl-2-methylpyrimidine phosphate synthase	Schizosaccharomyces pombe	nmt1	Aminoacid metabolism	39511	21	2	116	7	6	3	2	0.49	18	2	157	6	6	3	3	0.38	12	0.000303713	0.650044
P37211	ATP synthase subunit alpha	Neurospora crassa	atp-1	ATP metabolic process	59713	9	1	391	26	19	16	12	1.12	9	1	394	24	19	12	11	1.01	38	0.000636377	1.36205
P38555	GTP-binding protein YPT31/YPT8	Saccharomyces cerevisiae	YPT31	Autophagy	24625	41	2	88	6	5	5	5	0.89	56	1	85	5	4	5	4	0.66	9	0.000365482	0.78225
P38669	Tubulin alpha-B chain	Neurospora crassa	tba-2	Cytoskeleton	50675	18	3	191	13	12	9	9	0.88	24	3	144	11	9	7	7	0.65	21	0.000414406	0.886962
P38674	Ketol-acid reductoisomerase	Neurospora crassa	ilv-2	Aminoacid metabolism	44767	46	1	93	4	3	4	3	0.24	40	1	112	6	5	6	5	0.43	8	0.000178703	0.382482
P39954	Adenosylhomocysteinase	Saccharomyces cerevisiae	SAH1	Aminoacid metabolism	49721	13	2	161	7	6	5	4	0.38	12	2	183	6	6	4	4	0.38	12	0.000241347	0.51656
P40108	Aldehyde dehydrogenase	Cladosporium herbarum	CLAH10	Carbohydrate metabolic process	53976	22	1	186	6	6	3	3	0.27	29	1	153	5	5	3	3	0.27	11	0.000203794	0.436186
P40292	Heat shock protein 90	Aspergillus fumigatus	hsp90	Regulation, translation and signaling	80647	19	2	205	28	9	21	7	0.38	15	2	258	29	12	21	10	0.55	21	0.000260394	0.557327
P41751	Aldehyde dehydrogenase	Aspergillus niger	aldA	Carbohydrate metabolic process	54061	22	2	171	14	9	10	7	0.51	29	2	135	12	9	7	6	0.43	18	0.000332957	0.712636
P41764	Glucose-6-phosphate 1-dehydrogenase	Aspergillus nidulans	gsdA	Carbohydrate metabolic process	59225	30	1	149	15	9	11	7	0.46	37	1	120	12	6	10	6	0.38	15	0.000253271	0.542083
P42882	4-amino-5-hydroxymethyl-2-methylpyrimidine phosphate synthase	Aspergillus parasiticus	nmt1	Aminoacid metabolism	38515	21	1	190	12	9	6	5	0.78	18	1	240	13	9	8	5	0.64	18	0.00046735	1.00028
P48466	S-adenosylmethionine synthase	Neurospora crassa	eth-1	Aminoacid metabolism	43130	36	2	81	8	5	7	4	0.34	49	1	93	6	4	4	3	0.25	9	0.000208671	0.446624
P49382	ADP,ATP carrier protein	Candida sphaerica	AAC	Membrane traficking	33187	7	2	132	7	7	3	3	0.46	5	2	198	9	9	3	3	0.46	16	0.000482116	1.03189
P50304	S-adenosylmethionine synthase	Ascobolus immersus		Aminoacid metabolism	43211	36	3	57	5	4	4	3	0.25	49	3	45	4	3	3	2	0.16	7	0.000161996	0.346723
P53319	6-phosphogluconate dehydrogenase	Saccharomyces cerevisiae	GND2	Carbohydrate metabolic process	54231	23	2	129	9	8	5	4	0.27	19	2	171	10	7	6	4	0.27	15	0.000276595	0.592002
P53430	Glyceraldehyde-3-phosphate dehydrogenase	Monascus purpureus	GPD1	Carbohydrate metabolic process	36494	16	5	109	7	6	6	5	0.54	42	5	61	3	2	3	2	0.19	8	0.000219214	0.469189
P56862	Sulfate adenylyltransferase	Aspergillus terreus	met3	Aminoacid metabolism	63362	20	2	140	6	5	6	5	0.29	45	4	63	7	5	7	5	0.29	10	0.000157823	0.337793
P57749	Phosphoglucomutase	Aspergillus oryzae	pgmA	Carbohydrate metabolic process	60491	50	1	87	5	2	5	2	0.11	59	1	82	5	2	4	2	0.11	4	6.61255e-05	0.14153
P78578	26S proteasome regulatory subunit 6B	Aspergillus niger	tbpA	Protein biosynthesis	47194	45	1	95	7	3	4	2	0.14	54	1	90	6	3	5	2	0.14	6	0.000127135	0.27211
P78812	6-phosphogluconate dehydrogenase	Schizosaccharomyces pombe	SPBC660.16	Carbohydrate metabolic process	54216	23	3	88	8	6	5	3	0.19	19	3	107	5	5	3	3	0.19	11	0.000202892	0.434255
P83778	Malate dehydrogenase	Candida albicans	MDH1	Carbohydrate metabolic process	36039	56	1	73	4	3	3	2	0.19	71	1	71	5	2	4	2	0.19	5	0.000138739	0.296945
P85446	ATP synthase subunit beta, mitochondrial	Penicillium glabrum	atp2	ATP metabolic process	12025	1	2	920	46	32	6	6	19.56	1	2	651	35	24	6	6	14.98	56	0.00465696	9.96741
P87047	Heat shock 70 kDa protein 1	Paracoccidioides lutzii	HSP70-1	Regulation, translation and signaling	70632	2	5	411	29	22	15	13	0.98	2	4	449	30	23	14	12	0.81	45	0.000637105	1.36361
P87208	Pyruvate decarboxylase	Aspergillus nidulans	pdcA	Carbohydrate metabolic process	63016	37	2	86	2	2	2	2	0.11	34	2	57	3	2	3	2	0.11	4	6.34759e-05	0.135859
P87252	Woronin body major protein	Neurospora crassa	hex-1	Regulation, translation and signaling	19229	62	1	69	6	4	4	2	0.38	104	1	53	6	4	4	2	0.38	8	0.000416038	0.890456
P87256	3-isopropylmalate dehydrogenase A	Aspergillus niger	leu2A	Aminoacid metabolism	38760	44	1	100	3	2	2	2	0.18	51	1	92	2	2	2	2	0.18	4	0.000103199	0.22088
Q00251	Elongation factor 1-alpha	Pullularia pullulans	TEF1	Protein biosynthesis	50031	17	2	177	11	8	9	6	0.47	8	2	282	27	16	11	7	0.89	24	0.000479703	1.02672
Q01233	Heat shock 70 kDa protein	Neurospora crassa	hsps-1	Regulation, translation and signaling	70738	2	1	733	44	32	19	16	1.37	2	2	684	37	28	18	14	0.98	60	0.0008482	1.81542
Q01369	Guanine nucleotide-binding protein subunit beta-like protein	Neurospora crassa	cpc-2	Regulation, translation and signaling	35508	28	1	158	9	7	6	5	0.71	35	1	128	14	10	7	5	0.71	17	0.000478765	1.02471
Q01556	Cytochrome c oxidase subunit 2	Trichophyton rubrum	COX2	Stress response	27365	81	1	58	5	3	4	2	0.41	114	1	49	3	2	3	2	0.26	5	0.000182715	0.391069
Q03134	Formate dehydrogenase	Aspergillus nidulans	aciA	Carbohydrate metabolic process	40277	159	1	33	3	2	3	2	0.17	117	1	47	4	2	4	2	0.17	4	9.93123e-05	0.21256
Q07421	Plasma membrane ATPase	Histoplasma capsulatum	PMA1	ATP metabolic process	99393	76	1	60	4	2	3	2	0.07	26	1	171	10	6	8	5	0.18	8	8.04886e-05	0.172272
Q09794	Protein ura1	Schizosaccharomyces pombe	ura1	Aminoacid metabolism	249920	161	2	31	9	2	6	2	0.03	129	1	43	7	3	6	3	0.04	5	2.00064e-05	0.0428202
Q0CNV1	Pyruvate decarboxylase	Aspergillus terreus	pdcA	Carbohydrate metabolic process	63206	37	1	119	3	3	3	3	0.16	34	1	131	3	3	2	2	0.11	6	9.49277e-05	0.203176
Q0CXD0	ATP-dependent RNA helicase eIF4A	Aspergillus terreus	tif1	Regulation, translation and signaling	44842	8	1	389	28	20	16	13	2.35	10	2	327	31	18	16	11	1.52	38	0.00084742	1.81375
Q12560	Enolase	Aspergillus oryzae	enoA	Carbohydrate metabolic process	47434	5	4	396	16	13	11	9	0.96	7	3	381	14	12	6	6	0.71	25	0.000527048	1.12805
Q12650	Sulfate adenylyltransferase	Penicillium notatum	met3	Aminoacid metabolism	64048	20	1	196	13	8	10	7	0.42	45	1	105	16	7	12	6	0.35	15	0.000234199	0.501262
Q12663	Adenosylhomocysteinase	Pneumocystis carinii	SAHH	Carbohydrate metabolic process	49476	88	1	54	7	2	6	2	0.14	106	1	52	6	3	5	3	0.21	5	0.000101059	0.216299
Q4I1N3	Sulfate adenylyltransferase	Fusarium graminearum	MET3	Aminoacid metabolism	64364	20	4	110	12	5	9	5	0.28	45	2	74	13	6	10	5	0.28	11	0.000170903	0.365788
Q4WLN1	Aconitate hydratase	Aspergillus fumigatus	acoA	Aminoacid metabolism	85988	24	1	171	20	12	13	8	0.35	41	2	102	14	7	10	5	0.21	19	0.000220961	0.472928
Q59KI0	UTP--glucose-1-phosphate uridylyltransferase	Candida albicans	UGP1	Carbohydrate metabolic process	52721	120	1	41	5	4	3	3	0.2	108	1	51	7	5	4	3	0.2	9	0.00017071	0.365375
Q5AWS6	Cell division control protein 48	Aspergillus nidulans	cdc48	Regulation, translation and signaling	90769	38	1	115	13	5	10	4	0.15	44	1	105	10	6	9	5	0.24	11	0.000121187	0.259379
Q5B041	Heat shock protein 60	Aspergillus nidulans	hsp60	Protein biosynthesis	61980	11	1	359	26	18	16	12	0.86	13	1	312	24	19	16	14	1.06	37	0.000596967	1.2777
Q5B0C0	Heat shock 70 kDa protein	Aspergillus nidulans	AN6010	Stress response	72328	10	1	379	34	18	22	13	0.95	14	1	291	28	16	20	11	0.78	34	0.000470081	1.00612
Q5B912	Inorganic pyrophosphatase	Aspergillus nidulans	ipp1	Stress response	32513	87	2	25	4	2	4	2	0.21	65	2	35	7	2	5	2	0.21	4	0.000123028	0.263319
Q5I2J3	Tubulin alpha chain	Fusarium graminearum	TUB1	Cytoskeleton	50737	18	1	212	14	12	10	9	0.88	24	2	179	10	9	7	7	0.65	21	0.000413899	0.885878
Q6MVH7	Inorganic pyrophosphatase	Neurospora crassa	ipp-1	Carbohydrate metabolic process	32847	87	1	54	3	2	3	2	0.21	65	1	75	3	2	3	2	0.21	4	0.000121777	0.260642
Q6RG04	Enolase	Cryphonectria parasitica	ENO1	Carbohydrate metabolic process	47388	5	3	400	17	13	9	8	0.96	7	4	297	12	10	7	7	0.71	23	0.000485355	1.03882
Q754N8	60S ribosomal protein L44	Ashbya gossypii	RPL44	Regulation, translation and signaling	12464	185	1	30	3	2	3	2	0.63	158	1	36	3	2	3	2	0.63	4	0.000320924	0.686882
Q7SE75	Sulfate adenylyltransferase	Neurospora crassa	met3	Aminoacid metabolism	64592	20	3	127	7	5	6	5	0.28	45	3	67	10	5	7	4	0.22	10	0.000154818	0.33136
Q7Z8P9	Nucleoside diphosphate kinase	Aspergillus fumigatus	ndk1	Energy metabolism	17036	29	1	149	6	6	2	2	0.72	39	1	113	5	5	2	2	0.44	11	0.000645691	1.38199
Q8TFN0	Nucleoside diphosphate kinase	Aspergillus nidulans	swoH	Aminoacid metabolism	16955	29	2	130	4	4	2	2	0.72	39	2	85	3	3	2	2	0.44	7	0.000412858	0.883649
Q92260	Heat shock 70 kDa protein	Penicillium citrinum	HSP70	Regulation, translation and signaling	55206	2	2	725	39	34	21	20	2.58	2	1	725	40	32	22	18	2.01	66	0.00119552	2.5588
Q92405	Catalase B	Aspergillus fumigatus	catB	Stress response	79918	86	1	55	4	2	3	2	0.08	144	1	39	5	3	4	2	0.08	5	6.25641e-05	0.133907
Q96UH7	Fructose-bisphosphate aldolase 1	Paracoccidioides lutzii	FBA1	Carbohydrate metabolic process	39721	61	1	70	4	3	4	3	0.27	72	1	71	7	2	5	2	0.17	5	0.000125878	0.26942
Q96V52	Glutamine synthetase	Aspergillus nidulans	glnA	Aminoacid metabolism	40088	52	1	82	11	7	9	7	0.74	81	1	61	9	5	7	4	0.49	12	0.000299341	0.640687
Q96VJ7	NADP-specific glutamate dehydrogenase	Fusarium fujikuroi	GDH2	Aminoacid metabolism	48967	4	2	277	18	15	10	8	0.8	4	2	348	18	13	10	9	0.8	28	0.000571814	1.22387
Q96X30	Enolase	Aspergillus fumigatus	enoA	Carbohydrate metabolic process	47390	5	2	429	25	17	15	11	1.4	7	1	420	19	16	9	9	1.1	33	0.000696349	1.49041
Q96X45	Elongation factor 2	Neurospora crassa	cot-3	Regulation, translation and signaling	93545	33	1	135	14	9	12	7	0.27	11	1	324	29	17	20	11	0.51	26	0.000277941	0.594884
Q96X46	Enolase	Penicillium citrinum	enoA	Carbohydrate metabolic process	47303	5	1	483	26	18	17	13	1.57	7	2	407	17	14	8	8	0.96	32	0.00067649	1.44791
Q99002	14-3-3 protein homolog	Trichoderma harzianum			30094	26	1	166	19	10	10	6	1.08	23	1	180	20	10	11	6	1.08	20	0.000664584	1.42243
Q9C2U9	Glutamine synthetase	Fusarium fujikuroi	GLN1	Aminoacid metabolism	39763	42	1	112	11	8	6	4	0.49	36	1	123	14	8	8	3	0.27	16	0.000402384	0.861232
Q9HES8	Pyruvate carboxylase	Aspergillus niger	pyc	Carbohydrate metabolic process	131526	25	1	170	15	11	14	11	0.31	27	1	160	15	10	12	10	0.28	21	0.000159664	0.341733
Q9HFX1	Glyceraldehyde-3-phosphate dehydrogenase	Histoplasma capsulatum	GPD	Carbohydrate metabolic process	36270	16	2	155	10	7	7	5	0.55	42	3	73	5	4	3	3	0.3	11	0.000303281	0.649119
Q9HGZ2	Glucose-6-phosphate isomerase	Aspergillus oryzae	pgiA	Carbohydrate metabolic process	61176	35	2	58	6	5	4	4	0.23	95	1	56	3	3	2	2	0.17	8	0.00013077	0.279891
Q9P567	Succinate--CoA ligase subunit beta	Neurospora crassa	tca-9	Carbohydrate metabolic process	48522	80	1	58	4	3	4	3	0.22	182	1	30	5	2	4	2	0.14	5	0.000103046	0.220552
Q9P7X1	Probable mitochondrial-processing peptidase subunit beta	Schizosaccharomyces pombe	qcr1	Mitochondrial functioning	50706	98	1	46	8	4	5	2	0.13	77	1	63	5	5	3	3	0.21	9	0.000177494	0.379894
Q9URS0	Actin, gamma	Penicillium notatum	ACT	Cytoskeleton	41958	3	1	663	44	34	19	17	3.92	3	2	682	44	30	18	14	3.56	64	0.00152533	3.26471
Q9URS1	NADP-specific glutamate dehydrogenase	Penicillium notatum	GDH	Aminoacid metabolism	50029	4	1	548	31	26	16	14	1.77	4	1	514	29	24	16	14	1.6	50	0.00099942	2.13908
Q9UVF3	Actin	Candida lipolytica	ACT1	Stress response	42001	3	4	379	22	17	10	9	0.98	3	3	384	21	18	9	9	1.13	35	0.000833313	1.78356
Q9Y7R8	Malate dehydrogenase	Schizosaccharomyces pombe	MDH1	Mitochondrial functioning	35879	66	1	68	3	3	2	2	0.19	126	1	44	5	2	3	2	0.19	5	0.000139357	0.29827
Q9Y8H7	Spermidine synthase	Neurospora crassa	spe-3	Protein biosynthesis	33396	40	1	115	5	3	4	3	0.33	66	1	75	4	2	4	2	0.21	5	0.000149719	0.320446

## Sheet: Mycelia - Control 10 days
						Mycelia - Control 10 days I								Mycelia - Control 10 days II
Accession	Protein	Organism	Gene	Function (GO terms)	Mass	Family	Member	Score	Num. of matches	Num. of significant matches	Num. of sequences	Num. of significant sequences	emPAI	Family	Member	Score	Num. of matches	Num. of significant matches	Num. of sequences	Num. of significant sequences	emPAI	SC	SC/M	NSAF
A4QVP2	ATP-dependent RNA helicase	Magnaporthe oryzae	TIF1	Regulation, translation and signaling	44949	15	1	330	18	12	9	5	0.43	14	1	311	15	12	8	5	0.43	24	0.000533938	0.792186
C7C436	2-methylcitrate synthase	Fusarium verticillioides	mcsA	Carbohydrate metabolic process	52184	13	2	245	11	10	5	4	0.36	16	3	72	3	2	3	2	0.13	12	0.000229956	0.341177
C7Z0Q8	40S ribosomal protein S0	Fusarium solani	RPS0	Regulation, translation and signaling	31926	22	1	255	14	12	5	4	0.49	27	1	196	16	9	7	5	0.64	21	0.000657771	0.975912
J9MJK9	Transaldolase	Fusarium oxysporum	FOXG_03074	Carbohydrate metabolic process	35583	12	1	410	26	21	12	10	1.43	12	1	337	23	15	13	9	1.23	36	0.00101172	1.50105
J9N5G7	Thiamine thiazole synthase	Fusarium oxysporum	sti35	Stress response	34785	21	1	260	41	25	15	11	2.27	18	1	248	31	18	16	9	1.49	43	0.00123617	1.83405
O00098	Citrate synthase, mitochondrial	Aspergillus nidulans	citA	Mitochondrial functioning	52422	13	1	350	15	12	7	5	0.44	16	1	267	7	6	4	3	0.2	18	0.000343367	0.509442
O13287	6-phosphogluconate dehydrogenase	Candida albicans	DOR14	Carbohydrate metabolic process	57173	25	1	235	13	9	3	2	0.12	13	1	331	20	13	4	2	0.12	22	0.000384797	0.57091
O13639	Adenosylhomocysteinase	Schizosaccharomyces pombe	pi047	Aminoacid metabolism	47866	33	1	189	10	8	5	4	0.31	21	1	225	8	7	4	4	0.4	15	0.000313375	0.464943
O43109	Heat shock protein 90 homolog	Podospora anserina	MOD-E	Protein biosynthesis	79331	7	1	610	46	30	17	12	0.76	9	1	495	41	27	17	11	0.63	57	0.000718509	1.06603
O74225	Heat shock protein hsp88	Neurospora crassa	hsp88	Stress response	79024	85	1	51	6	2	3	2	0.08	43	1	129	10	4	7	3	0.13	6	7.59263e-05	0.112649
P00369	NADP-specific glutamate dehydrogenase	Neurospora crassa	gdh	Carbohydrate metabolic process	49165	10	2	157	19	8	7	4	0.3	17	2	153	12	9	6	4	0.3	17	0.000345774	0.513013
P00830	ATP synthase subunit beta	Saccharomyces cerevisiae	ATP2	Energy metabolism	54817	1	2	1207	78	49	8	7	1.01	1	2	1245	92	49	9	7	1.01	98	0.00178777	2.65245
P02723	Triosephosphate isomerase	Neurospora crassa	aac	Membrane traficking	33981	9	1	436	21	16	7	5	0.59	10	1	401	18	15	8	6	0.75	31	0.000912275	1.35351
P07144	Mitochondrial outer membrane protein porin	Neurospora crassa	B7H23.070	Membrane traficking	29981	137	1	33	13	3	4	2	0.23	76	1	53	17	7	4	3	0.37	10	0.000333545	0.494868
P07251	ATP synthase subunit alpha	Saccharomyces cerevisiae	ATP1	ATP metabolic process	58629	6	2	428	24	19	10	8	0.55	6	2	445	25	18	9	7	0.47	37	0.000631087	0.936321
P0C1H8	Peptidyl-prolyl cis-trans isomerase A2	Rhizopus delemar	cyp1	Protein biosynthesis	17511	43	1	90	7	7	3	3	1.02	38	1	118	8	6	4	2	0.42	13	0.00074239	1.10146
P0CT16	Small COPII coat GTPase SAR1	Magnaporthe oryzae	SAR1	Mitochondrial functioning	21557	51	1	109	6	5	2	2	0.34	56	1	83	4	3	2	2	0.34	8	0.000371109	0.550602
P10255	Peptidyl-prolyl cis-trans isomerase	Neurospora crassa	csr-1	Protein biosynthesis	24220	43	3	32	5	3	2	2	0.3	38	3	40	8	5	4	2	0.3	8	0.000330306	0.490063
P10592	Heat shock protein SSA2	Saccharomyces cerevisiae	SSA2	Regulation, translation and signaling	69599	5	3	233	12	8	6	4	0.2	5	4	343	15	12	5	4	0.2	20	0.00028736	0.426347
P11592	V-type proton ATPase catalytic subunit A	Neurospora crassa	vma-1	ATP metabolic process	67307	68	1	68	8	3	6	2	0.1	62	1	69	8	4	5	3	0.15	7	0.000104001	0.154303
P11593	V-type proton ATPase catalytic subunit A	Neurospora crassa	vma-2	ATP metabolic process	56887	42	1	131	9	5	5	2	0.12	37	1	145	9	5	6	2	0.12	10	0.000175787	0.260809
P11913	Mitochondrial-processing peptidase subunit beta	Neurospora crassa	NCU02549	Protein biosynthesis	52638	59	1	83	18	5	8	4	0.27	29	1	187	17	12	7	4	0.35	17	0.000322961	0.479165
P14228	Phosphoglycerate kinase	Trichoderma reesei	pgk1	Carbohydrate metabolic process	44720	26	1	233	20	16	8	6	0.65	25	3	165	18	15	9	8	0.9	31	0.000693202	1.02848
P17729	Glyceraldehyde-3-phosphate dehydrogenase 1	Trichoderma koningii	gpd1	Carbohydrate metabolic process	36344	3	2	691	35	30	11	10	1.4	3	2	1385	80	60	23	18	4.74	90	0.00247634	3.67405
P17730	Glyceraldehyde-3-phosphate dehydrogenase 2	Trichoderma koningii	gpd2	Carbohydrate metabolic process	36198	3	1	1096	89	65	15	11	3.06	3	1	1510	137	98	16	15	4.28	163	0.00450301	6.68096
P20285	Dihydrolipoyllysine-residue acetyltransferase	Neurospora crassa	mrp-3	Mitochondrial functioning	48590	109	1	39	13	6	4	3	0.22	39	1	138	17	13	4	3	0.22	19	0.000391027	0.580153
P23295	NADP nitrous oxide-forming nitric oxide reductase	Fusarium oxysporum	CYP55A1	Carbohydrate metabolic process	44629	41	1	133	10	8	5	4	0.33	46	1	118	11	7	7	4	0.33	15	0.000336104	0.498666
P23301	Eukaryotic translation initiation factor 5A-1	Saccharomyces cerevisiae	HYP2	Regulation, translation and signaling	17217	32	1	191	9	9	2	2	0.71	33	1	167	9	9	2	2	0.71	18	0.00104548	1.55114
P23617	Thiamine thiazole synthase	Fusarium solani	sti35	Stress response	34965	21	2	82	20	14	7	7	1.06	18	3	90	21	13	10	7	1.06	27	0.000772201	1.14569
P23704	ATP synthase subunit beta, mitochondrial	Neurospora crassa	atp-2	ATP metabolic process	55556	1	1	1990	95	78	17	14	2.54	1	1	2321	114	96	17	16	3.21	174	0.00313197	4.6468
P24590	Phosphoglycerate kinase	Trichoderma viride	pgk1	Carbohydrate metabolic process	44582	26	3	215	20	15	7	6	0.65	25	2	185	19	16	8	7	0.77	31	0.000695348	1.03166
P31865	Pyruvate kinase	Trichoderma reesei	pki1	Carbohydrate metabolic process	59307	70	1	67	8	4	5	3	0.18	49	1	103	12	7	7	4	0.24	11	0.000185476	0.275184
P32318	Phosphoglycerate kinase	Saccharomyces cerevisiae	THI4	Stress response	35311	21	4	37	5	5	2	2	0.2	18	5	43	5	5	2	2	0.2	10	0.000283198	0.420171
P33125	Heat shock protein 82	Histoplasma capsulatum	HSP82	Stress response	77426	7	3	119	18	8	7	5	0.23	9	2	161	12	7	7	4	0.18	15	0.000193733	0.287435
P37211	ATP synthase subunit alpha	Neurospora crassa	atp-1	ATP metabolic process	59713	6	1	763	46	35	18	15	1.36	6	1	709	46	34	18	16	1.49	69	0.00115553	1.71441
P38667	Phosphoglycerate kinase	Neurospora crassa	pgk-1	Carbohydrate metabolic process	45257	26	4	35	5	3	4	2	0.15	25	4	37	3	2	3	2	0.15	5	0.00011048	0.163915
P38669	Tubulin alpha-B chain	Neurospora crassa	tba-2	Cytoskeleton	50675	30	2	165	14	13	6	6	0.46	4	2	918	54	49	7	7	0.55	62	0.00122348	1.81524
P38674	Ketol-acid reductoisomerase	Neurospora crassa	ilv-2	Aminoacid metabolism	44767	40	1	137	8	7	5	4	0.33	32	1	171	10	7	6	4	0.33	14	0.00031273	0.463987
P40108	Aldehyde dehydrogenase	Cladosporium herbarum	CLAH10	Carbohydrate metabolic process	53976	29	1	213	8	6	3	2	0.19	20	1	226	7	7	3	3	0.27	13	0.000240848	0.357337
P40303	Proteasome subunit alpha type-4	Saccharomyces cerevisiae	PRE6	Protein biosynthesis	28650	64	1	79	3	3	2	2	0.25	75	1	57	2	2	2	2	0.25	5	0.00017452	0.258929
P41756	Phosphoglycerate kinase	Aspergillus oryzae	pgkA	Carbohydrate metabolic process	44413	26	2	224	21	17	8	6	0.65	25	1	210	18	14	9	5	0.54	31	0.000697994	1.03559
P42040	Enolase	Cladosporium herbarum	ENO	Carbohydrate metabolic process	47603	2	7	140	9	6	4	3	0.22	2	8	269	15	10	6	3	0.22	16	0.000336113	0.498679
P42041	Aldehyde dehydrogenase	Alternaria alternata	ALTA10	Carbohydrate metabolic process	54282	29	2	66	2	2	2	2	0.13	20	2	100	4	4	3	3	0.19	6	0.000110534	0.163995
P42882	4-amino-5-hydroxymethyl-2-methylpyrimidine phosphate synthase	Aspergillus parasiticus	nmt1	Aminoacid metabolism	38515	20	1	270	15	13	5	5	0.93	23	1	213	12	10	6	4	0.78	23	0.00059717	0.886
P48466	S-adenosylmethionine synthase	Neurospora crassa	eth-1	Aminoacid metabolism	43130	78	1	57	12	5	6	3	0.25	42	1	131	16	9	8	5	0.45	14	0.0003246	0.481598
P48826	Glucose-6-phosphate 1-dehydrogenase	Aspergillus niger	gsdA	Carbohydrate metabolic process	59198	47	1	121	11	8	6	3	0.18	88	1	40	3	2	3	2	0.11	10	0.000168925	0.250627
P53319	6-phosphogluconate dehydrogenase	Saccharomyces cerevisiae	GND2	Carbohydrate metabolic process	54231	25	2	52	3	2	3	2	0.13	13	2	53	6	3	5	3	0.19	5	9.21982e-05	0.136791
P54118	Glyceraldehyde-3-phosphate dehydrogenase	Neurospora crassa	gpd-1	Carbohydrate metabolic process	36384	3	7	215	18	14	6	5	0.69	3	5	583	38	32	8	7	1.01	46	0.00126429	1.87579
P55070	Glyceraldehyde-3-phosphate dehydrogenase	Lactarius deterrimus	GPD	Carbohydrate metabolic process	30863	3	9	56	6	2	3	2	0.23	3	10	114	8	7	2	2	0.36	9	0.000291611	0.432653
P78695	78 kDa glucose-regulated protein homolog	Neurospora crassa	grp78	Stress response	72344	69	1	68	5	2	5	2	0.09	5	5	243	12	11	8	8	0.43	13	0.000179697	0.26661
P83778	Malate dehydrogenase	Candida albicans	MDH1	Carbohydrate metabolic process	36039	16	1	329	13	12	2	2	0.3	31	1	176	7	7	2	2	0.19	19	0.000527207	0.782198
P83783	Adenosylhomocysteinase	Candida albicans	SAH1	Carbohydrate metabolic process	49668	33	2	123	12	8	6	4	0.38	21	2	174	10	8	5	4	0.47	16	0.000322139	0.477946
P87047	Heat shock 70 kDa protein 1	Paracoccidioides lutzii	HSP70-1	Regulation, translation and signaling	70632	5	2	664	47	34	14	12	0.89	5	2	680	45	37	13	13	0.89	71	0.00100521	1.49139
P87197	Glyceraldehyde-3-phosphate dehydrogenase	Trichoderma atroviride	gpd1	Carbohydrate metabolic process	36234	3	5	257	36	16	10	6	1.02	3	6	367	50	16	10	6	0.85	32	0.000883148	1.3103
P87208	Pyruvate decarboxylase	Aspergillus nidulans	pdcA	Carbohydrate metabolic process	63016	34	2	97	3	2	3	2	0.11	45	2	121	6	4	3	2	0.11	6	9.52139e-05	0.141266
P87222	Ribosome-associated molecular chaperone SSB1	Candida albicans	SSB1	Protein biosynthesis	66610	5	5	99	10	5	6	3	0.16	5	7	164	12	8	5	3	0.21	13	0.000195166	0.289561
P87252	Woronin body major protein	Neurospora crassa	hex-1	Regulation, translation and signaling	19229	46	1	123	16	11	3	2	0.62	30	1	185	32	21	3	3	0.62	32	0.00166415	2.46905
Q00584	Glyceraldehyde-3-phosphate dehydrogenase	Claviceps purpurea	GPD-1	Carbohydrate metabolic process	36121	3	4	447	22	19	7	6	0.85	3	4	623	27	24	6	6	0.85	43	0.00119044	1.76622
Q01233	Heat shock 70 kDa protein	Neurospora crassa	hsps-1	Regulation, translation and signaling	70738	5	1	733	41	35	12	11	0.8	5	1	849	48	39	18	14	0.98	74	0.00104611	1.55208
Q01291	40S ribosomal protein S0	Neurospora crassa	rps-0	Protein biosynthesis	31709	22	2	239	17	15	5	4	0.49	27	2	190	24	15	7	5	0.64	30	0.000946104	1.4037
Q01369	Guanine nucleotide-binding protein subunit beta-like protein	Neurospora crassa	cpc-2	Regulation, translation and signaling	35508	39	1	137	15	8	7	5	0.56	34	1	154	26	11	8	7	0.87	19	0.000535091	0.793895
Q07421	Plasma membrane ATPase	Histoplasma capsulatum	PMA1	ATP metabolic process	99393	11	1	426	13	13	6	6	0.21	24	1	211	8	6	6	4	0.14	19	0.00019116	0.283618
Q09179	Glutamine synthetase	Schizosaccharomyces pombe	gln1	Aminoacid metabolism	40392	23	2	53	8	3	3	2	0.17	41	3	45	5	3	2	2	0.17	6	0.000148544	0.22039
Q0CNV1	Pyruvate decarboxylase	Aspergillus terreus	pdcA	Carbohydrate metabolic process	63206	34	1	186	5	5	3	3	0.16	45	1	123	6	5	4	3	0.16	10	0.000158213	0.234735
Q4I1N3	Sulfate adenylyltransferase	Fusarium graminearum	MET3	Aminoacid metabolism	64364	65	1	78	7	4	5	4	0.22	61	1	70	3	3	3	3	0.16	7	0.000108756	0.161358
Q5ANB7	Thiamine thiazole synthase	Candida albicans	THI4	Stress response	38373	21	3	66	8	6	4	3	0.28	18	2	91	9	5	4	3	0.39	11	0.00028666	0.425307
Q5AWS6	Cell division control protein 48	Aspergillus nidulans	cdc48	Regulation, translation and signaling	90769	79	1	57	6	3	4	3	0.11	19	1	231	18	13	10	7	0.33	16	0.000176272	0.261528
Q5B0C0	Heat shock 70 kDa protein	Aspergillus nidulans	AN6010	Stress response	72328	28	1	215	19	10	10	5	0.25	5	6	205	16	11	11	8	0.43	21	0.000290344	0.430773
Q5B135	Enolase	Aspergillus nidulans	enoA	Carbohydrate metabolic process	47519	2	3	1039	71	51	10	7	0.83	2	5	1009	68	51	10	8	0.83	102	0.00214651	3.1847
Q5I2J3	Tubulin alpha chain	Fusarium graminearum	TUB1	Cytoskeleton	50737	30	1	204	11	11	7	7	0.55	4	1	948	50	46	8	8	0.65	57	0.00112344	1.66681
Q6MVH7	Inorganic pyrophosphatase	Neurospora crassa	ipp-1	Carbohydrate metabolic process	32847	48	1	118	9	6	4	3	0.33	52	1	91	8	5	4	4	0.47	11	0.000334886	0.496858
Q6RG04	Enolase	Cryphonectria parasitica	ENO1	Carbohydrate metabolic process	47388	2	4	799	83	37	9	7	0.96	2	3	1293	118	68	11	7	0.83	105	0.00221575	3.28743
Q6TCF2	Actin	Gaeumannomyces graminis	ACT	Cytoskeleton	41809	4	1	873	56	42	16	14	2.64	7	1	694	54	40	19	17	2.93	82	0.0019613	2.90991
Q6W3C0	Enolase	Tuber borchii	eno-1	Carbohydrate metabolic process	47959	2	6	381	95	31	5	5	0.49	2	6	822	123	60	7	5	0.59	91	0.00189745	2.81519
Q707X3	Ribosome-associated molecular chaperone SSB1	Candida mogii	SSB1	Protein biosynthesis	66861	5	4	119	9	5	4	3	0.15	5	8	150	10	7	4	3	0.21	12	0.000179477	0.266283
Q7RV85	Enolase	Neurospora crassa	emp-7	Carbohydrate metabolic process	47679	2	5	747	104	38	11	6	0.82	2	4	1127	129	70	11	8	1.09	108	0.00226515	3.36072
Q7RVI1	40S ribosomal protein S5	Neurospora crassa	rps-5	Regulation, translation and signaling	23836	8	1	494	17	15	5	4	0.93	8	1	638	24	21	6	6	1.51	36	0.00151032	2.24081
Q7Z8P9	Nucleoside diphosphate kinase	Aspergillus fumigatus	ndk1	Energy metabolism	17036	27	1	225	10	9	3	3	1.07	40	1	137	7	7	4	4	1.07	16	0.000939188	1.39344
Q8NK50	NADP-dependent mannitol dehydrogenase	Trichoderma reesei	lxr1	Carbohydrate metabolic process	28631	37	1	151	7	4	3	2	0.25	36	1	151	5	4	3	2	0.25	8	0.000279417	0.414562
Q96VJ7	NADP-specific glutamate dehydrogenase	Fusarium fujikuroi	GDH2	Aminoacid metabolism	48967	10	1	430	32	24	13	11	1.33	17	1	260	24	19	12	10	0.92	43	0.000878142	1.30287
Q96X30	Enolase	Aspergillus fumigatus	enoA	Carbohydrate metabolic process	47390	2	2	1186	76	60	10	7	0.71	2	2	1304	77	65	9	9	0.96	125	0.00263769	3.91344
Q96X45	Elongation factor 2	Neurospora crassa	cot-3	Regulation, translation and signaling	93545	31	1	199	24	13	12	10	0.41	55	1	85	16	9	12	7	0.27	22	0.000235181	0.34893
Q96X46	Enolase	Penicillium citrinum	enoA	Carbohydrate metabolic process	47303	2	1	1258	68	58	7	6	0.6	2	1	1342	69	62	8	6	0.6	120	0.00253684	3.76382
Q99002	14-3-3 protein homolog	Trichoderma harzianum			30094	19	1	289	35	19	13	9	1.57	22	1	224	21	13	14	8	1.31	32	0.00106333	1.57763
Q9C2U9	Glutamine synthetase	Fusarium fujikuroi	GLN1	Aminoacid metabolism	39763	23	1	250	25	17	9	8	0.9	41	1	132	25	11	15	8	0.9	28	0.000704172	1.04476
Q9HGY7	Glyceraldehyde-3-phosphate dehydrogenase	Aspergillus oryzae	gpdA	Carbohydrate metabolic process	36378	3	8	111	22	12	7	5	0.69	3	8	240	31	16	9	9	1.19	28	0.000769696	1.14197
Q9P931	Phosphoglucomutase	Aspergillus nidulans	pgmB	Carbohydrate metabolic process	60818	35	1	168	5	4	3	2	0.11	47	1	111	3	3	2	2	0.11	7	0.000115098	0.170766

## Sheet: Mycelia - PCP 10 days
						Mycelia - PCP 10 days I								Mycelia - PCP 10 days II
Accession	Protein	Organism	Gene	Function (GO terms)	Mass	Family	Member	Score	Num. of matches	Num. of significant matches	Num. of sequences	Num. of significant sequences	emPAI	Family	Member	Score	Num. of matches	Num. of significant matches	Num. of sequences	Num. of significant sequences	emPAI	SC	SC/M	NSAF
C7C436	2-methylcitrate synthase	Fusarium verticillioides	mcsA	Carbohydrate metabolic process	52184	11	3	298	10	10	4	4	0.28	15	3	142	6	5	4	3	0.2	15	0.000287444	0.523323
C7YTD6	40S ribosomal protein S1	Fusarium solani	RPS1	Regulation, translation and signaling	29288	26	1	224	13	10	9	7	1.12	25	1	156	8	7	7	6	0.91	17	0.000580443	1.05676
C7Z0Q8	40S ribosomal protein S0	Fusarium solani	RPS0	Regulation, translation and signaling	31926	36	1	164	18	8	8	3	0.35	46	1	97	8	5	7	5	0.64	13	0.000407192	0.741335
C7Z8P6	Thiamine thiazole synthase	Fusarium solani	NECHADRAFT_61890	Stress response	34809	46	1	138	23	13	8	6	0.89	52	2	89	15	8	8	4	0.58	21	0.000603292	1.09836
J9MJK9	Transaldolase	Fusarium oxysporum	FOXG_03074	Carbohydrate metabolic process	35583	15	1	362	22	16	9	8	1.04	19	1	186	15	11	10	8	1.04	27	0.000758789	1.38146
O00087	Dihydrolipoyl dehydrogenase	Schizosaccharomyces pombe	dld1	Cell redox homeostasis	55267	59	1	110	4	4	2	2	0.12	62	1	78	3	2	3	2	0.12	6	0.000108564	0.197652
O13287	6-phosphogluconate dehydrogenase	Candida albicans	DOR14	Carbohydrate metabolic process	57173	10	1	488	26	18	4	2	0.12	14	1	248	14	8	4	2	0.12	26	0.00045476	0.827938
O13426	Serine hydroxymethyltransferase	Candida albicans	SHM2	Aminoacid metabolism	52234	48	2	126	6	4	4	2	0.13	47	1	97	7	3	7	3	0.2	7	0.000134012	0.243983
O13639	Adenosylhomocysteinase	Schizosaccharomyces pombe	pi047	Aminoacid metabolism	47866	20	1	297	11	10	5	4	0.4	13	1	254	15	8	6	5	0.4	18	0.00037605	0.684638
O14460	Elongation factor 2	Schizosaccharomyces pombe	eft201	Protein biosynthesis	93799	25	2	66	7	4	4	3	0.11	9	3	47	8	5	7	4	0.15	9	9.59499e-05	0.174687
O43105	40S ribosomal protein S7	Neurospora crassa	crp-15	Regulation, translation and signaling	22859	29	1	201	13	9	6	3	0.51	35	1	117	8	4	5	3	0.51	13	0.000568704	1.03538
O43109	Heat shock protein 90 homolog	Podospora anserina	MOD-E	Protein biosynthesis	79331	8	1	796	63	45	20	15	1.07	8	1	476	38	28	21	20	1.34	73	0.000920195	1.67531
O59953	60S ribosomal protein L5	Neurospora crassa	rpl-5	Regulation, translation and signaling	34391	112	1	46	7	3	4	2	0.2	66	1	73	6	3	4	2	0.2	6	0.000174464	0.31763
O74225	Heat shock protein hsp88	Neurospora crassa	hsp88	Stress response	79024	53	1	126	16	10	8	8	0.38	41	1	106	10	5	9	5	0.23	15	0.000189816	0.345579
P00830	ATP synthase subunit beta	Saccharomyces cerevisiae	ATP2	Energy metabolism	54817	1	2	1380	86	55	10	10	1.4	1	3	549	42	24	11	8	0.69	79	0.00144116	2.62378
P02723	Triosephosphate isomerase	Neurospora crassa	aac	Membrane traficking	33981	14	1	369	20	16	8	5	0.59	21	1	179	10	9	7	7	1.11	25	0.000735705	1.33943
P05694	5-methyltetrahydropteroyltriglutamate-homocysteine methyltransferase	Saccharomyces cerevisiae	MET6	Aminoacid metabolism	85978	57	1	121	11	6	5	3	0.12	50	1	92	8	4	5	2	0.08	10	0.000116309	0.211752
P05750	40S ribosomal protein S3	Saccharomyces cerevisiae	RPS3	Regulation, translation and signaling	26543	50	1	130	12	5	6	4	0.61	29	1	130	10	6	6	4	0.61	11	0.000414422	0.754498
P07038	Plasma membrane ATPase	Neurospora crassa	pma-1	ATP metabolic process	100280	7	2	541	31	22	11	7	0.34	7	2	373	23	19	13	10	0.52	41	0.000408855	0.744364
P07251	ATP synthase subunit alpha	Saccharomyces cerevisiae	ATP1	ATP metabolic process	58629	2	2	624	33	25	11	10	0.73	3	2	406	20	15	10	8	0.55	40	0.000682256	1.24212
P0CT16	Small COPII coat GTPase SAR1	Magnaporthe oryzae	SAR1	Mitochondrial functioning	21557	94	1	53	4	3	2	2	0.34	60	1	81	3	3	2	2	0.34	6	0.000278332	0.506732
P10592	Heat shock protein SSA2	Saccharomyces cerevisiae	SSA2	Regulation, translation and signaling	69599	4	4	391	16	12	6	4	0.26	4	5	220	12	7	8	4	0.2	19	0.000272992	0.497011
P11592	V-type proton ATPase catalytic subunit A	Neurospora crassa	vma-1	ATP metabolic process	67307	80	1	62	4	2	3	2	0.1	95	1	50	5	3	5	3	0.15	5	7.42865e-05	0.135246
P11593	V-type proton ATPase catalytic subunit A	Neurospora crassa	vma-2	ATP metabolic process	56887	55	1	123	8	5	3	2	0.12	54	1	90	12	5	9	4	0.25	10	0.000175787	0.320039
P11913	Mitochondrial-processing peptidase subunit beta	Neurospora crassa	NCU02549	Protein biosynthesis	52638	28	1	205	14	7	5	3	0.27	26	1	153	21	9	8	3	0.27	16	0.000303963	0.553396
P15019	Transaldolase	Saccharomyces cerevisiae	TAL1	Carbohydrate metabolic process	37127	15	2	187	10	7	5	3	0.29	19	2	53	6	2	4	2	0.19	9	0.000242411	0.441335
P17255	V-type proton ATPase catalytic subunit A	Saccharomyces cerevisiae	VMA1	Energy metabolism	119246	80	2	45	5	2	4	2	0.06	95	2	42	4	2	4	2	0.06	4	3.35441e-05	0.0610705
P17729	Glyceraldehyde-3-phosphate dehydrogenase 1	Trichoderma koningii	gpd1	Carbohydrate metabolic process	36344	3	1	1094	61	45	17	13	2.71	5	2	527	32	28	17	15	3.42	73	0.00200858	3.65684
P17730	Glyceraldehyde-3-phosphate dehydrogenase 2	Trichoderma koningii	gpd2	Carbohydrate metabolic process	36198	3	2	916	90	54	21	16	3.84	5	1	665	47	33	20	14	2.72	87	0.00240345	4.37573
P20285	Dihydrolipoyllysine-residue acetyltransferase	Neurospora crassa	mrp-3	Mitochondrial functioning	48590	54	1	123	17	10	3	3	0.22	107	1	47	9	6	3	3	0.22	16	0.000329286	0.599499
P23704	ATP synthase subunit beta, mitochondrial	Neurospora crassa	atp-2	ATP metabolic process	55556	1	1	2533	110	99	17	17	3.46	1	1	1008	59	46	18	17	2.16	145	0.00260998	4.75174
P24487	ATP synthase subunit alpha, mitochondrial	Schizosaccharomyces pombe	atp1	Mitochondrial functioning	58893	2	3	505	33	25	11	10	0.82	3	3	318	20	16	10	8	0.63	41	0.000696178	1.26746
P24590	Phosphoglycerate kinase	Trichoderma viride	pgk1	Carbohydrate metabolic process	44582	24	1	253	24	17	10	6	0.65	28	1	150	18	9	11	6	0.53	26	0.000583195	1.06177
P24918	NADH-ubiquinone oxidoreductase 78 kDa subunit	Neurospora crassa	nuo78	Energy metabolism	82348	92	1	54	5	3	5	3	0.12	101	1	48	5	2	5	2	0.08	5	6.07179e-05	0.110543
P27770	40S ribosomal protein S17	Neurospora crassa	rps-17	Regulation, translation and signaling	16989	73	1	75	3	3	3	3	0.72	37	1	114	6	4	6	4	1.07	7	0.000412031	0.750146
P28876	Plasma membrane ATPase 2	Schizosaccharomyces pombe	pma2	ATP metabolic process	110743	7	3	223	18	13	6	4	0.12	7	3	172	10	8	6	4	0.12	21	0.000189628	0.345238
P31865	Pyruvate kinase	Trichoderma reesei	pki1	Carbohydrate metabolic process	59307	47	1	136	16	9	8	7	0.46	27	1	152	21	12	13	7	0.46	21	0.00035409	0.644657
P32318	Thiamine thiazole synthase	Saccharomyces cerevisiae	THI4	Stress response	35311	46	4	46	6	5	2	2	0.2	52	3	43	4	3	2	2	0.2	8	0.000226558	0.412473
P32636	Glyceraldehyde-3-phosphate dehydrogenase 2	Agaricus bisporus	gpd2	Carbohydrate metabolic process	36832	3	5	206	14	10	4	3	0.41	5	6	153	9	6	4	3	0.29	16	0.000434405	0.790879
P33125	Heat shock protein 82	Histoplasma capsulatum	HSP82	Stress response	77426	8	3	190	28	14	13	8	0.39	8	2	138	17	8	9	6	0.34	22	0.000284142	0.517311
P34085	Citrate synthase	Neurospora crassa	cit-1	Carbohydrate metabolic process	52241	11	1	425	26	15	10	5	0.36	15	1	235	17	8	11	5	0.36	23	0.000440267	0.801552
P34825	Elongation factor 1-alpha	Trichoderma reesei	tef1	Protein biosynthesis	50141	13	1	411	35	23	14	10	1.01	16	1	234	20	14	15	10	0.89	37	0.000737919	1.34346
P34898	Serine hydroxymethyltransferase	Neurospora crassa	NCU02274	Aminoacid metabolism	53229	48	1	135	10	6	6	3	0.2	47	2	80	5	3	5	3	0.2	9	0.000169081	0.307829
P37211	ATP synthase subunit alpha	Neurospora crassa	atp-1	ATP metabolic process	59713	2	1	1099	66	51	21	19	2.08	3	1	768	40	32	20	16	1.62	83	0.00138998	2.53061
P38669	Tubulin alpha-B chain	Neurospora crassa	tba-2	Cytoskeleton	50675	17	2	297	34	28	7	6	0.46	10	2	318	19	17	10	9	0.76	45	0.000888012	1.61672
P38674	Ketol-acid reductoisomerase	Neurospora crassa	ilv-2	Aminoacid metabolism	44767	39	1	168	10	7	7	4	0.33	39	1	111	6	5	5	5	0.43	12	0.000268055	0.488021
P41756	Phosphoglycerate kinase	Aspergillus oryzae	pgkA	Carbohydrate metabolic process	44413	24	3	143	22	12	6	4	0.43	28	2	102	14	5	8	3	0.24	17	0.000382771	0.696874
P41797	Heat shock protein SSA1	Candida albicans	SSA1	Stress response	70452	4	5	351	16	14	6	5	0.31	4	4	225	13	9	9	6	0.31	23	0.000326463	0.594361
P42882	4-amino-5-hydroxymethyl-2-methylpyrimidine phosphate synthase	Aspergillus parasiticus	nmt1	Aminoacid metabolism	38515	35	1	188	12	11	5	4	0.64	40	1	107	9	6	6	4	0.51	17	0.000441386	0.80359
P48826	Glucose-6-phosphate 1-dehydrogenase	Aspergillus niger	gsdA	Carbohydrate metabolic process	59198	33	1	196	17	12	8	6	0.54	22	1	171	12	8	8	6	0.46	20	0.000337849	0.61509
P49382	ADP,ATP carrier protein	Candida sphaerica	AAC	Membrane traficking	33187	14	2	207	9	8	5	4	0.46	21	2	92	3	3	3	3	0.33	11	0.000331455	0.603449
P51044	Citrate synthase	Aspergillus niger	cit-1	Carbohydrate metabolic process	52406	11	2	355	21	13	9	5	0.36	15	2	210	15	8	8	5	0.36	21	0.000400717	0.729548
P52810	40S ribosomal protein S9	Podospora anserina	RPS9	Regulation, translation and signaling	21762	61	1	106	6	6	3	3	0.54	114	1	44	4	2	4	2	0.33	8	0.000367613	0.669278
P53319	6-phosphogluconate dehydrogenase	Saccharomyces cerevisiae	GND2	Carbohydrate metabolic process	54231	10	2	78	11	4	7	3	0.19	14	2	69	4	2	3	2	0.13	6	0.000110638	0.201428
P55070	Glyceraldehyde-3-phosphate dehydrogenase	Lactarius deterrimus	GPD	Carbohydrate metabolic process	30863	3	7	138	11	7	3	2	0.36	5	8	63	6	3	3	3	0.36	10	0.000324013	0.589899
P78695	78 kDa glucose-regulated protein homolog	Neurospora crassa	grp78	Stress response	72344	4	6	210	12	10	6	5	0.25	4	6	171	12	7	8	5	0.25	17	0.000234988	0.427821
P83778	Malate dehydrogenase	Candida albicans	MDH1	Carbohydrate metabolic process	36039	51	1	128	8	7	3	2	0.3	65	1	74	4	3	3	2	0.19	10	0.000277477	0.505176
P83783	Adenosylhomocysteinase	Candida albicans	SAH1	Carbohydrate metabolic process	49668	20	2	193	11	10	6	5	0.47	13	2	173	15	7	7	5	0.38	17	0.000342273	0.623143
P87047	Heat shock 70 kDa protein 1	Paracoccidioides lutzii	HSP70-1	Regulation, translation and signaling	70632	4	3	866	50	39	13	11	0.81	4	3	493	37	23	15	11	0.73	62	0.000877789	1.59811
P87208	Pyruvate decarboxylase	Aspergillus nidulans	pdcA	Carbohydrate metabolic process	63016	30	1	199	6	5	3	2	0.11	30	2	117	7	4	4	3	0.16	9	0.000142821	0.26002
P87222	Ribosome-associated molecular chaperone SSB1	Candida albicans	SSB1	Protein biosynthesis	66610	4	8	127	7	6	3	3	0.16	4	8	66	5	2	4	2	0.1	8	0.000120102	0.218658
P87252	Woronin body major protein	Neurospora crassa	hex-1	Regulation, translation and signaling	19229	69	1	81	20	7	2	2	0.38	80	1	63	12	5	3	2	0.38	12	0.000624057	1.13616
Q00584	Glyceraldehyde-3-phosphate dehydrogenase	Claviceps purpurea	GPD-1	Carbohydrate metabolic process	36121	3	3	624	34	27	11	7	1.02	5	3	386	16	15	6	6	0.85	42	0.00116276	2.11692
Q00616	Cytochrome P450 55A2	Fusarium lichenicola	CYP55A2		44474	63	1	102	7	6	3	3	0.24	48	2	84	7	4	5	3	0.24	10	0.00022485	0.409364
Q00640	Glyceraldehyde-3-phosphate dehydrogenase	Blumeria graminis	GPD	Carbohydrate metabolic process	36747	3	4	459	25	20	8	7	0.83	5	4	359	19	15	8	7	1	35	0.000952459	1.73405
Q01233	Heat shock 70 kDa protein	Neurospora crassa	hsps-1	Regulation, translation and signaling	70738	4	1	1065	57	49	17	14	1.07	4	1	752	49	34	21	18	1.48	83	0.00117334	2.1362
Q01369	Guanine nucleotide-binding protein subunit beta-like protein	Neurospora crassa	cpc-2	Regulation, translation and signaling	35508	38	1	170	17	12	8	7	0.87	36	1	117	10	7	6	4	0.43	19	0.000535091	0.974188
Q07421	Plasma membrane ATPase	Histoplasma capsulatum	PMA1	ATP metabolic process	99393	7	1	801	36	28	12	9	0.43	7	1	511	20	18	11	9	0.43	46	0.000462809	0.842593
Q0CNV1	Pyruvate decarboxylase	Aspergillus terreus	pdcA	Carbohydrate metabolic process	63206	30	2	160	5	5	3	3	0.16	30	1	128	5	4	4	3	0.16	9	0.000142392	0.259239
Q2HH38	Histone H2B	Chaetomium globosum	HTB1	Regulation, translation and signaling	14806	93	1	54	10	3	8	3	0.86	69	1	72	6	4	5	3	1.29	7	0.000472781	0.860748
Q4I1N3	Sulfate adenylyltransferase	Fusarium graminearum	MET3	Aminoacid metabolism	64364	56	1	123	8	8	4	4	0.22	55	1	90	11	7	11	7	0.42	15	0.00023305	0.424291
Q59KI0	UTP--glucose-1-phosphate uridylyltransferase	Candida albicans	UGP1	Carbohydrate metabolic process	52721	151	1	33	5	2	3	2	0.13	123	1	42	3	2	3	2	0.13	4	7.58711e-05	0.138131
Q5AWS6	Cell division control protein 48	Aspergillus nidulans	cdc48	Regulation, translation and signaling	90769	27	1	212	13	11	7	6	0.28	32	1	121	9	7	7	6	0.28	18	0.000198306	0.361036
Q5B0C0	Heat shock 70 kDa protein	Aspergillus nidulans	AN6010	Stress response	72328	23	1	260	23	10	13	4	0.25	24	1	159	26	9	10	7	0.36	19	0.000262692	0.478259
Q5B135	Enolase	Aspergillus nidulans	enoA	Carbohydrate metabolic process	47519	5	5	559	41	28	10	7	0.71	2	3	634	41	30	8	7	0.6	58	0.00122056	2.22216
Q5B2V1	Heat shock 70 kDa	Aspergillus nidulans	hsp70	Stress response	70045	4	2	948	53	43	16	12	0.9	4	2	600	32	26	14	12	0.9	69	0.000985081	1.79344
Q5I2J3	Tubulin alpha chain	Fusarium graminearum	TUB1	Cytoskeleton	50737	17	1	322	28	24	7	6	0.46	10	1	341	19	17	12	11	1	41	0.000808089	1.47121
Q6CCU7	Glyceraldehyde-3-phosphate dehydrogenase	Candida lipolytica	GPD	Carbohydrate metabolic process	35911	3	8	68	8	5	3	3	0.3	5	7	122	8	5	5	3	0.3	10	0.000278466	0.506977
Q6FR65	GTP-binding nuclear protein	Candida glabrata	GSP1	Protein biosynthesis	24500	42	1	151	14	7	9	5	0.89	42	1	106	9	8	8	8	1.78	15	0.000612245	1.11466
Q6MVH7	Inorganic pyrophosphatase	Neurospora crassa	ipp-1	Carbohydrate metabolic process	32847	58	1	116	7	4	4	2	0.21	58	1	82	5	3	5	3	0.33	7	0.000213109	0.387988
Q6RG04	Enolase	Cryphonectria parasitica	ENO1	Carbohydrate metabolic process	47388	5	1	985	105	48	9	7	0.83	2	4	396	46	19	9	9	0.83	67	0.00141386	2.57408
Q6TCF2	Actin	Gaeumannomyces graminis	ACT	Cytoskeleton	41809	6	1	832	61	41	18	14	2.64	6	1	546	67	33	19	13	2.13	74	0.00176995	3.22239
Q6W3C0	Enolase	Tuber borchii	eno-1	Carbohydrate metabolic process	47959	5	6	455	106	41	6	5	0.49	2	5	117	33	6	4	4	0.3	47	0.000980004	1.7842
Q707X3	Ribosome-associated molecular chaperone SSB1	Candida mogii	SSB1	Protein biosynthesis	66861	4	7	148	9	6	5	3	0.15	4	7	88	7	3	5	2	0.1	9	0.000134608	0.245067
Q7RVI1	40S ribosomal protein S5	Neurospora crassa	rps-5	Regulation, translation and signaling	23836	9	1	732	33	28	9	8	2.26	12	1	299	14	11	9	8	1.86	39	0.00163618	2.97884
Q7RVN0	60S ribosomal protein L11	Neurospora crassa	rpl-11	Protein biosynthesis	20243	74	1	71	4	3	2	2	0.36	91	1	53	3	3	3	3	0.59	6	0.000296399	0.539625
Q7S986	Glucose-6-phosphate isomerase	Neurospora crassa	pgi-1	Carbohydrate metabolic process	61417	68	1	82	8	3	4	3	0.17	44	1	99	7	4	6	4	0.17	7	0.000113975	0.207503
Q7Z8P9	Nucleoside diphosphate kinase	Aspergillus fumigatus	ndk1	Energy metabolism	17036	31	1	197	11	9	5	4	1.48	61	1	79	5	5	3	3	0.72	14	0.000821789	1.49615
Q8NK50	NADP-dependent mannitol dehydrogenase	Trichoderma reesei	lxr1	Carbohydrate metabolic process	28631	43	1	147	8	4	4	2	0.25	51	1	91	4	3	4	3	0.39	7	0.00024449	0.44512
Q8X097	Probable ATP-citrate synthase subunit 1	Neurospora crassa	B14D6.310	Aminoacid metabolism	73037	18	1	321	16	15	5	5	0.3	17	1	201	16	13	11	9	0.49	28	0.000383367	0.69796
Q96VJ7	NADP-specific glutamate dehydrogenase	Fusarium fujikuroi	GDH2	Aminoacid metabolism	48967	40	1	154	14	9	7	6	0.48	38	1	113	11	8	10	7	0.58	17	0.000347173	0.632064
Q96X30	Enolase	Aspergillus fumigatus	enoA	Carbohydrate metabolic process	47390	5	4	660	47	35	9	8	0.96	2	2	747	46	35	8	7	0.71	70	0.0014771	2.68922
Q96X45	Elongation factor 2	Neurospora crassa	cot-3	Regulation, translation and signaling	93545	25	1	241	28	18	14	11	0.46	9	1	465	39	31	16	14	0.62	49	0.000523812	0.953655
Q96X46	Enolase	Penicillium citrinum	enoA	Carbohydrate metabolic process	47303	5	3	701	39	30	8	6	0.6	2	1	760	45	34	8	7	0.6	64	0.00135298	2.46324
Q99002	14-3-3 protein homolog	Trichoderma harzianum			30094	21	1	273	26	18	12	10	1.85	20	1	183	20	10	13	8	1.31	28	0.000930418	1.69392
Q9C2U9	Glutamine synthetase	Fusarium fujikuroi	GLN1	Aminoacid metabolism	39763	98	1	51	7	2	4	2	0.17	67	1	73	11	4	8	3	0.27	6	0.000150894	0.274718
Q9HFR6	NADP-specific glutamate dehydrogenase	Tuber borchii	GDH	Aminoacid metabolism	50522	40	2	129	11	7	7	4	0.29	38	3	78	6	4	4	2	0.13	11	0.000217727	0.396395
Q9HGY9	Fructose-bisphosphate aldolase	Aspergillus oryzae	fbaA	Carbohydrate metabolic process	39810	34	1	193	8	6	5	3	0.27	33	1	120	5	4	4	3	0.27	10	0.000251193	0.457323
Q9P546	40S ribosomal protein S0-B	Schizosaccharomyces pombe	rps002	Regulation, translation and signaling	31515	36	2	99	6	6	3	3	0.35	46	2	62	4	4	3	3	0.35	10	0.000317309	0.577695
Q9P727	Succinate--CoA ligase	Neurospora crassa	tca-8	Carbohydrate metabolic process	34944	62	1	104	5	4	4	3	0.31	75	1	66	2	2	2	2	0.2	6	0.000171703	0.312604
Q9UT19	Probable 5-methyltetrahydropteroyltriglutamate-homocysteine methyltransferase	Schizosaccharomyces pombe	met26	Aminoacid metabolism	85685	57	2	104	10	4	4	2	0.08	50	2	62	9	4	4	2	0.08	8	9.33652e-05	0.169981
Q9Y713	Elongation factor 1-alpha	Aspergillus oryzae	tef1	Protein biosynthesis	50492	13	3	106	16	8	8	5	0.37	16	2	62	11	8	8	6	0.46	16	0.000316882	0.576917

## Sheet: Extracellular - Control 3 days
								Extracellular - Control 3 days I								Extracellular - Control 3 days II
Accession	Protein	Organism	Gene	Function (GO terms)	Signal Peptide	Fungal Secretome KB	Mass	Family	Member	Score	Num. of matches	Num. of significant matches	Num. of sequences	Num. of significant sequences	emPAI	Family	Member	Score	Num. of matches	Num. of significant matches	Num. of sequences	Num. of significant sequences	emPAI	SC	SC/M	NSAF
A2QMY6	Superoxide dismutase	Aspergillus niger	sodC	Response to oxidative stress	No	Yes	16064	1	1	255	10	9	5	5	2.15	7	2	259	23	10	5	4	1.15	19	0.00118277	16.1982
Q96VL0	Superoxide dismutase	Claviceps purpurea	SOD1	Response to oxidative stress	No	Yes	15944	1	2	92	3	3	2	2	0.47	7	1	317	15	11	3	3	0.78	14	0.000878073	12.0253
Q92405	Catalase B	Aspergillus fumigatus	catB	Hydrogen peroxide catabolic process	Yes	Yes	79918	2	1	235	8	7	5	5	0.22	3	1	357	19	16	7	5	0.22	23	0.000287795	3.94139
P07509	Superoxide dismutase	Neurospora crassa	sod-1	Response to oxidative stress	No	No	15989	4	1	161	4	4	2	2	0.47	4	1	347	15	12	4	3	0.78	16	0.00100069	13.7046
Q7Z8P9	Nucleoside diphosphate kinase	Aspergillus fumigatus	ndk1	Energy metabolism	No	No	17036	5	1	140	4	4	2	2	0.72	8	1	262	13	13	3	3	0.72	17	0.000997887	13.6662
Q8TFN0	Nucleoside diphosphate kinase	Aspergillus nidulans	swoH	Energy metabolism	No	No	16955	5	2	100	3	3	2	2	0.72	8	2	190	10	10	3	3	0.72	13	0.000766735	10.5005
P05694	5-methyltetrahydropteroyltriglutamate-homocysteine methyltransferase	Saccharomyces cerevisiae	MET6	Aminoacid metabolism	No	Yes	85978	6	1	127	5	5	2	2	0.08	5	1	329	12	11	3	2	0.08	16	0.000186094	2.54858
J9MJK9	Transaldolase	Fusarium oxysporum f. sp. Lycopersici	FOXG_03074	carbohydrate metabolic process	No	No	35583	7	1	99	5	5	3	3	0.31	2	1	443	30	26	8	7	0.86	31	0.000871203	11.9312
Q9HFR6	NADP-specific glutamate dehydrogenase	Tuber borchii	GDH	Aminoacid metabolism	No	Yes	50522	18	1	57	3	2	3	2	0.13	13	2	142	7	5	3	3	0.21	7	0.000138554	1.89751
O94178	Superoxide dismutase	Glomerella cingulata	SOD1	Response to oxidative stress	No	Yes	16128	77	1	29	8	4	4	2	0.47	22	1	85	19	12	5	3	0.77	16	0.000992063	13.5864

## Sheet: Extracellular - PCP 3 days
								Extracellular - Control 3 days I								Extracellular - Control 3 days II
Accession	Protein	Organism	Gene	Function (GO terms)	Signal Peptide	Fungal Secretome KB	Mass	Family	Member	Score	Num. of matches	Num. of significant matches	Num. of sequences	Num. of significant sequences	emPAI	Family	Member	Score	Num. of matches	Num. of significant matches	Num. of sequences	Num. of significant sequences	emPAI	SC	SC/M	NSAF
J9MJK9	Transaldolase	Fusarium oxysporum	FOXG_03074	Carbohydrate metabolic process	No	No	35583	1	1	785	50	40	8	7	0.86	2	1	821	45	38	7	6	0.71	78	0.00219206	8.6467
Q96VL0	Superoxide dismutase	Claviceps purpurea	SOD1	Response to oxidative stress	No	Yes	15944	3	1	554	25	24	4	3	0.78	1	1	833	35	35	3	3	0.78	59	0.00370045	14.5967
A2QMY6	Superoxide dismutase	Aspergillus niger	sodC	Response to oxidative stress	No	Yes	16064	3	2	402	37	22	5	4	1.15	1	2	601	51	30	5	4	1.15	52	0.00323705	12.7687
Q03420	Alkaline proteinase	Trichoderma atroviride	prb1	Antagonistic or mycoparasitic activity	Yes	Yes	42245	4	1	473	17	17	2	2	0.25	17	1	184	10	9	3	2	0.16	26	0.000615457	2.42771
Q7Z8P9	Nucleoside diphosphate kinase	Aspergillus fumigatus	ndk1	Energy metabolism	No	No	17036	5	1	430	20	20	4	4	1.07	12	1	336	17	16	3	3	0.72	36	0.00211317	8.33553
Q8TFN0	Nucleoside diphosphate kinase	Aspergillus nidulans	swoH	Energy metabolism	No	No	16955	5	2	256	13	12	2	2	0.44	12	2	289	14	13	2	2	0.44	25	0.00147449	5.81622
P07509	Superoxide dismutase	Neurospora crassa	sod-1	Response to oxidative stress	No	No	15989	6	1	397	14	13	3	3	1.16	8	1	407	13	12	3	2	0.78	25	0.00156357	6.16761
P05694	5-methyltetrahydropteroyltriglutamate-homocysteine methyltransferase	Saccharomyces cerevisiae	MET6	Aminoacid metabolism	No	Yes	85978	7	1	377	18	16	3	2	0.08	7	1	486	24	18	5	2	0.08	34	0.00039545	1.55988
Q92405	Catalase B	Aspergillus fumigatus	catB	Hydrogen peroxide catabolic process	Yes	Yes	79918	8	1	352	25	21	5	4	0.17	5	1	527	39	31	4	4	0.17	52	0.000650667	2.56659
B0XXF8	Probable glucan endo-1,3-beta-glucosidase	Aspergillus fumigatus	eglC	Sporulation	Yes	Yes	45201	10	1	301	11	11	2	2	0.15	11	1	338	13	12	2	2	0.15	23	0.000508838	2.00714
Q9HFR6	NADP-specific glutamate dehydrogenase	Tuber borchii	GDH	Aminoacid metabolism	No	Yes	50522	13	1	189	13	7	3	3	0.21	9	2	271	20	15	4	3	0.21	22	0.000435454	1.71767
Q96VJ7	NADP-specific glutamate dehydrogenase	Fusarium fujikuroi	GDH2	Aminoacid metabolism	No	Yes	48967	13	2	106	18	11	5	5	0.39	9	1	297	35	30	6	4	0.3	41	0.000837299	3.30277
P17729	Glyceraldehyde-3-phosphate dehydrogenase 1	Trichoderma koningii	gpd1	Carbohydrate metabolic process	No	Yes	36344	14	1	201	19	16	5	5	0.55	4	1	602	47	35	6	6	0.84	51	0.00140326	5.53523
P35049	Trypsin	Fusarium oxysporum		Aminoacid metabolism	No	Yes	24903	16	1	180	15	15	3	3	0.46	6	1	504	31	28	4	4	0.66	43	0.0017267	6.81107
C8VG90	Aconitate hydratase	Aspergillus nidulans	acoA	Carbohydrate metabolic process	No	No	85428	18	2	73	16	7	5	3	0.12	20	1	143	18	10	6	2	0.12	17	0.000198998	0.784959
A6N6J0	Endochitinase 46	Trichoderma harzianum	chit46	Antagonistic or mycoparasitic activity	Yes	Yes	46408	20	1	155	29	13	6	4	0.41	18	1	183	44	12	6	4	0.41	25	0.0005387	2.12493
O94178	Superoxide dismutase	Glomerella cingulata	SOD1	Response to oxidative stress	No	Yes	16128	23	1	118	30	14	5	2	0.47	19	1	168	38	23	4	2	0.47	37	0.00229415	9.0494
P17730	Glyceraldehyde-3-phosphate dehydrogenase 2	Trichoderma koningii	gpd2	Carbohydrate metabolic process	No	Yes	36198	29	1	98	10	6	5	3	0.3	4	3	290	15	14	7	6	0.69	20	0.000552517	2.17943
Q4WP12	Peptidyl-prolyl cis-trans isomerase B	Aspergillus fumigatus	cpr2	Protein biosynthesis	No	Yes	22946	43	1	48	23	6	4	2	0.31	43	1	49	26	8	3	2	0.31	14	0.000610128	2.40669
A4QUT2	Catalase-peroxidase 2	Magnaporthe oryzae	KATG2	Stress response	Yes	Yes	85819	58	1	40	14	7	3	2	0.08	10	1	365	31	19	4	4	0.16	26	0.000302963	1.19506

## Sheet: Extracellular - Control 10 days
									Extracellular - Control 10 days I								Extracellular - Control 10 days II
	Accession	Protein	Organism	Gene	Function (GO terms)	Signal Peptide	Fungal Secretome KB	Mass	Family	Member	Score	Num. of matches	Num. of significant matches	Num. of sequences	Num. of significant sequences	emPAI	Family	Member	Score	Num. of matches	Num. of significant matches	Num. of sequences	Num. of significant sequences	emPAI	SC	SC/M	NSAF
	Q96VL0	Superoxide dismutase	Claviceps purpurea	SOD1	Response to oxidative stress	No	Yes	15944	1	1	608	34	32	4	3	0.78	3	2	270	20	20	3	3	0.78	52	0.00326141	19.6613
	A2QMY6	Superoxide dismutase	Aspergillus niger	sodC	Response to oxidative stress	No	Yes	16064	1	2	436	44	26	4	3	0.77	3	1	370	33	24	4	3	0.77	50	0.00311255	18.7639
	Q92405	Catalase B	Aspergillus fumigatus	catB	Hydrogen peroxide catabolic process	Yes	Yes	79918	3	1	489	40	30	5	4	0.17	1	1	541	29	24	5	5	0.22	54	0.000675693	4.07339
	Q7Z8P9	Nucleoside diphosphate kinase	Aspergillus fumigatus	ndk1	Energy metabolism	No	No	17036	5	1	379	18	18	2	2	0.44	7	1	299	14	14	2	2	0.44	32	0.00187838	11.3237
	Q8TFN0	Nucleoside diphosphate kinase	Aspergillus nidulans	swoH	Energy metabolism	No	No	16955	5	2	334	16	16	2	2	0.44	7	2	251	12	12	2	2	0.44	28	0.00165143	9.95559
	A4QUT2	Catalase-peroxidase 2	Magnaporthe oryzae	KATG2	Stress response	Yes	Yes	85819	7	1	360	29	24	4	4	0.16	4	1	316	26	20	3	3	0.12	44	0.000512707	3.09084
	P35049	Trypsin	Fusarium oxysporum		Aminoacid metabolism	No	Yes	24903	8	1	349	29	27	3	3	0.46	2	1	397	23	23	3	3	0.66	50	0.00200779	12.1039
	Q9HDT3	Enolase	Alternaria alternata	ENO	Carbohydrate metabolic process			47347	9	2	254	14	13	3	3	0.22	6	2	192	11	11	3	3	0.22	24	0.000506896	3.05581
	P05694	5-methyltetrahydropteroyltriglutamate-homocysteine methyltransferase	Saccharomyces cerevisiae	MET6	Aminoacid metabolism	No	Yes	85978	10	1	342	15	14	3	2	0.08	13	1	130	8	8	2	2	0.08	22	0.000255879	1.54256
	Q9HGU3	NADP-specific glutamate dehydrogenase	Neurospora sitophila	GDH	Aminoacid metabolism			49147	11	1	288	27	20	4	4	0.3	9	1	239	26	20	5	5	0.38	40	0.000813885	4.90648
	Q9HFR6	NADP-specific glutamate dehydrogenase	Tuber borchii	GDH	Aminoacid metabolism	No	Yes	50522	11	2	202	17	12	4	4	0.29	9	3	129	16	10	3	3	0.21	22	0.000435454	2.62512
	O13639	Adenosylhomocysteinase	Schizosaccharomyces pombe	pi047	Carbohydrate metabolic process			47866	12	1	252	12	8	4	2	0.14	10	1	232	10	8	4	3	0.22	16	0.000334266	2.01511
	Q4WLN1	Aconitate hydratase	Aspergillus fumigatus	acoA	Carbohydrate metabolic process			85988	13	1	151	20	14	6	4	0.21	8	1	297	37	30	4	4	0.25	44	0.000511699	3.08476
	Q8TFJ2	Glyceraldehyde-3-phosphate dehydrogenase	Omphalotus olearius	GPD	Carbohydrate metabolic process			36043	16	1	147	11	8	3	2	0.19	12	1	142	9	8	3	2	0.19	16	0.000443914	2.67612
	Q10318	Putative dihydroxy-acid dehydratase	Schizosaccharomyces pombe	SPAC17G8.06c	Aminoacid metabolism			64513	24	1	70	13	6	4	2	0.1	17	1	76	12	6	3	2	0.1	12	0.000186009	1.12135

## Sheet: Extracellular - PCP 10 days
								Extracellular - PCP 10 days I								Extracellular - PCP 10 days II
Accession	Protein	Organism	Gene	Function (GO terms)	Signal Peptide	Fungal Secretome KB	Mass	Family	Member	Score	Num. of matches	Num. of significant matches	Num. of sequences	Num. of significant sequences	emPAI	Family	Member	Score	Num. of matches	Num. of significant matches	Num. of sequences	Num. of significant sequences	emPAI	SC	SC/M	NSAF
P35049	Trypsin	Fusarium oxysporum		Aminoacid metabolism	No	Yes	24903	2	1	584	36	34	4	4	0.88	12	1	213	28	18	3	3	0.46	52	0.0020881	12.2478
A2QMY6	Superoxide dismutase	Aspergillus niger	sodC	Response to oxidative stress	No	Yes	16064	3	1	544	36	25	5	5	1.6	1	1	632	42	33	5	5	1.6	58	0.00361056	21.1778
Q96VL0	Superoxide dismutase	Claviceps purpurea	SOD1	Response to oxidative stress	No	Yes	15944	3	2	399	21	21	3	3	0.78	1	2	476	29	27	3	3	0.78	48	0.00301054	17.6584
P05694	5-methyltetrahydropteroyltriglutamate-homocysteine methyltransferase	Saccharomyces cerevisiae	MET6	Aminoacid metabolism	No	Yes	85978	4	1	383	20	17	4	2	0.08	5	1	389	20	20	3	3	0.12	37	0.000430343	2.52418
J9MJK9	Transaldolase	Fusarium oxysporum	FOXG_03074	Carbohydrate metabolic process	No	No	35583	5	1	379	30	21	8	6	0.71	2	1	432	41	27	7	6	0.71	48	0.00134896	7.91235
Q7Z8P9	Nucleoside diphosphate kinase	Aspergillus fumigatus	ndk1	Energy metabolism	No	No	17036	6	1	374	17	17	3	3	1.07	4	1	400	18	18	2	2	0.44	35	0.00205447	12.0506
Q8TFN0	Nucleoside diphosphate kinase	Aspergillus nidulans	swoH	Energy metabolism	No	No	16955	6	2	306	15	15	3	3	1.07	4	2	246	14	14	2	2	0.44	29	0.00171041	10.0324
Q92405	Catalase B	Aspergillus fumigatus	catB	Hydrogen peroxide catabolic process	Yes	Yes	79918	7	1	370	26	19	5	4	0.17	3	1	424	25	22	4	4	0.17	41	0.000513026	3.00917
Q7S986	Glucose-6-phosphate isomerase	Neurospora crassa	pgi-1	Carbohydrate metabolic process	No	No	61417	8	1	283	20	11	3	2	0.23	9	1	244	23	9	3	2	0.23	20	0.000325643	1.91007
B0XXF8	Probable glucan endo-1,3-beta-glucosidase	Aspergillus fumigatus	eglC	Sporulation	Yes	Yes	45201	9	1	271	10	10	2	2	0.15	7	1	305	11	10	2	2	0.15	20	0.000442468	2.59531
P17729	Glyceraldehyde-3-phosphate dehydrogenase 1	Trichoderma koningii	gpd1	Carbohydrate metabolic process	No	Yes	36344	11	2	154	10	6	5	3	0.3	72	1	25	3	3	2	2	0.19	9	0.000247634	1.4525
P42882	4-amino-5-hydroxymethyl-2-methylpyrimidine phosphate synthase	Aspergillus parasiticus	nmt1	Aminoacid metabolism	No	Yes	38515	14	1	177	8	5	3	2	0.18	10	1	231	12	8	3	2	0.18	13	0.000337531	1.9798
Q9HFR6	NADP-specific glutamate dehydrogenase	Tuber borchii	GDH	Aminoacid metabolism	No	Yes	50522	15	2	158	15	8	3	3	0.21	17	1	150	10	8	3	3	0.21	16	0.000316694	1.85757
Q00616	Cytochrome P450 55A2	Fusarium lichenicola	CYP55A2	Stress response	No	Yes	44474	19	1	108	6	5	2	2	0.24	22	1	86	5	5	2	2	0.15	10	0.00022485	1.31887
A6N6J0	Endochitinase 46	Trichoderma harzianum	chit46	Antagonistic or mycoparasitic activity	Yes	Yes	46408	23	1	98	13	5	4	2	0.15	42	1	39	7	2	2	2	0.15	7	0.000150836	0.884732
Q03420	Alkaline proteinase	Trichoderma atroviride	prb1	Antagonistic or mycoparasitic activity	Yes	Yes	42245	32	1	55	3	3	2	2	0.16	15	1	182	8	7	3	2	0.16	10	0.000236714	1.38845
