# Supplementary material for: Specialisation events of fungal metacommunities exposed to a persistent organic pollutant are suggestive of augmented pathogenic potential
Source: Microbiome. 2018 Nov 22;6:208. doi: 10.1186/s40168-018-0589-y (PMC6251201; doi:10.1186/s40168-018-0589-y)
Supplement: Supplementary file 6 — List of all the mycelial proteins that underwent alterations after exposure to PCP compared to control conditions. (XLSX 23 kb) [file 40168_2018_589_MOESM6_ESM.xlsx]

## Sheet: 3 days
Up regulated							Down regulated
Accession	log2FC	Organism	Gene	Protein	Function		Accession	log2FC	Organism	Gene	Protein	Function
P36597	6.84252	Schizosaccharomyces pombe	nmt1	4-amino-5-hydroxymethyl-2-methylpyrimidine phosphate synthase	Aminoacid metabolism		P82610	-5.81651	Candida albicans	MET6	5-methyltetrahydropteroyltriglutamate--homocysteine methyltransferase	Aminoacid metabolism
O94313	5.85504	Schizosaccharomyces pombe	arg4	Carbamoyl-phosphate synthase arginine-specific large chain	Aminoacid metabolism		P50125	-5.81651	Aspergillus nidulans	cysD	Homocysteine synthase	Aminoacid metabolism
Q9C2U9	1.84444	Fusarium fujikuroi	GLN1	Glutamine synthetase	Aminoacid metabolism		Q7RV85	-8.54942	Neurospora crassa	emp-7	Enolase	Carbohydrate metabolic process
Q8TFN0	6.07387	Aspergillus nidulans	swoH	Nucleoside diphosphate kinase	Aminoacid metabolism		Q6W3C0	-8.1533	Tuber borchii	eno-1	Enolase	Carbohydrate metabolic process
Q09794	5.59698	Schizosaccharomyces pombe	ura1	Protein ura1	Aminoacid metabolism		Q6RG04	-1.16826	Cryphonectria parasitica	ENO1	Enolase	Carbohydrate metabolic process
P48466	6.43167	Neurospora crassa	eth-1	S-adenosylmethionine synthase	Aminoacid metabolism		Q7S986	-5.81651	Neurospora crassa	pgi-1	Glucose-6-phosphate isomerase	Carbohydrate metabolic process
Q12650	7.16194	Penicillium notatum	met3	Sulfate adenylyltransferase	Aminoacid metabolism		Q00640	-8.57582	Blumeria graminis	GPD	Glyceraldehyde-3-phosphate dehydrogenase	Carbohydrate metabolic process
P56862	6.582	Aspergillus terreus	met3	Sulfate adenylyltransferase	Aminoacid metabolism		P35143	-8.1533	Glomerella cingulata	GPDA	Glyceraldehyde-3-phosphate dehydrogenase	Carbohydrate metabolic process
Q7SE75	6.582	Neurospora crassa	met3	Sulfate adenylyltransferase	Aminoacid metabolism		Q00584	-8.00575	Claviceps purpurea	GPD-1	Glyceraldehyde-3-phosphate dehydrogenase	Carbohydrate metabolic process
P36333	5.59698	Penicillium notatum	facA	Acetyl-coenzyme A synthetase	Antibiotic biosynthesis		P87197	-7.44285	Trichoderma atroviride	gpd1	Glyceraldehyde-3-phosphate dehydrogenase	Carbohydrate metabolic process
P16928	6.07387	Aspergillus nidulans	facA	Acetyl-coenzyme A synthetase	ATP metabolic process		Q9Y796	-5.98358	Cutaneotrichosporon curvatus	GPD	Glyceraldehyde-3-phosphate dehydrogenase	Carbohydrate metabolic process
P22068	9.35566	Schizosaccharomyces pombe	atp2	ATP synthase subunit beta, mitochondrial	ATP metabolic process		P32636	-6.7114	Agaricus bisporus	gpd2	Glyceraldehyde-3-phosphate dehydrogenase 2	Carbohydrate metabolic process
P85446	9.055	Penicillium glabrum	atp2	ATP synthase subunit beta, mitochondrial	ATP metabolic process		O43026	-6.39291	Schizosaccharomyces pombe	gpd2	Glyceraldehyde-3-phosphate dehydrogenase 2	Carbohydrate metabolic process
Q07421	6.26383	Histoplasma capsulatum	PMA1	Plasma membrane ATPase	ATP metabolic process		P17730	-2.04058	Trichoderma koningii	gpd2	Glyceraldehyde-3-phosphate dehydrogenase 2	Carbohydrate metabolic process
P11593	6.07387	Neurospora crassa	vma-2	V-type proton ATPase catalytic subunit A	ATP metabolic process		P41756	-7.44285	Aspergillus oryzae	pgkA	Phosphoglycerate kinase	Carbohydrate metabolic process
P11592	5.59698	Neurospora crassa	vma-1	V-type proton ATPase catalytic subunit A	ATP metabolic process		P14228	-6.97214	Trichoderma reesei	pgk1	Phosphoglycerate kinase	Carbohydrate metabolic process
P38555	6.43167	Saccharomyces cerevisiae	YPT31	GTP-binding protein YPT31/YPT8	Autophagy		P31865	-8.04408	Trichoderma reesei	pki1	Pyruvate kinase	Carbohydrate metabolic process
P78812	6.71813	Schizosaccharomyces pombe	SPBC660.16	6-phosphogluconate dehydrogenase	Carbohydrate metabolic process		Q6TCF2	-8.92293	Gaeumannomyces graminis	ACT	Actin	Cytoskeleton
P41751	7.42329	Aspergillus niger	aldA	Aldehyde dehydrogenase	Carbohydrate metabolic process		P53371	-6.61285	Histoplasma capsulatum	TUB1	Tubulin alpha chain	Cytoskeleton
P08157	2.73257	Aspergillus nidulans	aldA	Aldehyde dehydrogenase	Carbohydrate metabolic process		Q5I2J3	-1.90301	Fusarium graminearum	TUB1	Tubulin alpha chain	Cytoskeleton
P40108	1.87625	Cladosporium herbarum	CLAH10	Aldehyde dehydrogenase	Carbohydrate metabolic process		P24633	-1.87608	Aspergillus nidulans	tubA	Tubulin alpha-1 chain	Cytoskeleton
Q12560	7.89487	Aspergillus oryzae	enoA	Enolase	Carbohydrate metabolic process		P38669	-1.95541	Neurospora crassa	tba-2	Tubulin alpha-B chain	Cytoskeleton
P53430	6.26383	Monascus purpureus	GPD1	Glyceraldehyde-3-phosphate dehydrogenase	Carbohydrate metabolic process		P24487	-8.1533	Schizosaccharomyces pombe	atp1	ATP synthase subunit alpha, mitochondrial	Mitochondrial functioning
P29406	5.85504	Rhizopus niveus	PGK2	Phosphoglycerate kinase 2	Carbohydrate metabolic process		O00098	-6.7114	Aspergillus nidulans	citA	Citrate synthase, mitochondrial	Mitochondrial functioning
Q59KI0	6.43167	Candida albicans	UGP1	UTP--glucose-1-phosphate uridylyltransferase	Carbohydrate metabolic process		P20285	-1.52601	Neurospora crassa	mrp-3	Dihydrolipoyllysine-residue acetyltransferase component of pyruvate dehydrogenase complex	Mitochondrial functioning
P17938	8.15689	Epichloe typhina	TUBB	Tubulin beta chain	Cytoskeleton		P79089	-5.62751	Aspergillus niger	icdA	Isocitrate dehydrogenase [NADP], mitochondrial	Mitochondrial functioning
P49382	7.25441	Candida sphaerica	AAC	ADP,ATP carrier protein	Membrane traficking		P06168	-5.81651	Saccharomyces cerevisiae	ILV5	Ketol-acid reductoisomerase, mitochondrial	Mitochondrial functioning
P33723	6.43167	Neurospora crassa	ypt-1	GTP-binding protein ypt1	Membrane traficking		P0CT16	-5.81651	Magnaporthe oryzae	SAR1	Small COPII coat GTPase SAR1	Mitochondrial functioning
P0C950	5.59698	Aspergillus niger	sar1	Small COPII coat GTPase SAR1	Membrane traficking		P34825	-7.19289	Trichoderma reesei	tef1	Elongation factor 1-alpha	Protein biosynthesis
P04828	6.26383	Aspergillus nidulans	tpiA	Triosephosphate isomerase	Membrane traficking		Q9Y713	-6.97214	Aspergillus oryzae	tef1	Elongation factor 1-alpha	Protein biosynthesis
P02723	1.5621	Neurospora crassa	aac	Triosephosphate isomerase	Membrane traficking		O14460	-6.50707	Schizosaccharomyces pombe	eft201	Elongation factor 2	Protein biosynthesis
C8VG90	7.25441	Aspergillus nidulans	acoA	Aconitate hydratase	Mitochondrial functioning		P87222	-7.25955	Candida albicans	SSB1	Ribosome-associated molecular chaperone SSB1	Protein biosynthesis
P19414	6.43167	Saccharomyces cerevisiae	ACO1	Aconitate hydratase	Mitochondrial functioning		Q7RVI1	-5.62751	Neurospora crassa	rps-5	40S ribosomal protein S5	Regulation, translation and signaling
A6R8I2	6.07387	Histoplasma capsulatum	CLU1	Clustered mitochondria protein homolog	Mitochondrial functioning		Q09127	-6.50707	Schizosaccharomyces pombe	rpl1001	60S ribosomal protein L10-A	Regulation, translation and signaling
P08417	5.85504	Saccharomyces cerevisiae	FUM1	Fumarate hydratase	Mitochondrial functioning		Q9HE25	-5.98358	Neurospora crassa	rpl-17	60S ribosomal protein L17	Regulation, translation and signaling
O94225	5.85504	Penicillium rubens	lys1	Homocitrate synthase, mitochondrial	Mitochondrial functioning		P59671	-6.1333	Neurospora crassa	rpl-3	60S ribosomal protein L3	Regulation, translation and signaling
Q9Y7R8	5.59698	Schizosaccharomyces pombe	MDH1	Malate dehydrogenase	Mitochondrial functioning		Q2HH38	-5.81651	Chaetomium globosum	HTB1	Histone H2B	Regulation, translation and signaling
Q9P7X1	6.43167	Schizosaccharomyces pombe	qcr1	Probable mitochondrial-processing peptidase subunit beta	Mitochondrial functioning		B0XWG9	-7.32327	Aspergillus fumigatus	rps0	40S ribosomal protein S0	Regulation, translation and signaling
Q00251	7.83622	Pullularia pullulans	TEF1	Elongation factor 1-alpha	Protein biosynthesis		C7YTD6	-6.39291	Fusarium solani	RPS1	40S ribosomal protein S1	Regulation, translation and signaling
C4YJQ8	6.71813	Candida albicans	EFT2	Elongation factor 2	Protein biosynthesis		P78695	-7.75158	Neurospora crassa	grp78	78 kDa glucose-regulated protein homolog	Stress response
P29551	5.59698	Pneumocystis carinii	TEF3	Elongation factor 3	Protein biosynthesis		P33125	-7.60546	Histoplasma capsulatum	HSP82	Heat shock protein 82	Stress response
A6ZUM5	6.71813	Saccharomyces cerevisiae	RPS0A	40S ribosomal protein S0-A	Regulation, translation and signaling		O74225	-6.50707	Neurospora crassa	hsp88	Heat shock protein hsp88	Stress response
P0C016	6.07387	Schizosaccharomyces pombe	ubi3	Ubiquitin-40S ribosomal protein S27a	Regulation, translation and signaling		P41797	-7.7045	Candida albicans	SSA1	Heat shock protein SSA1	Stress response
B6H2I7	7.57445	Penicillium chrysogenum	rps0	40S ribosomal protein S0	Regulation, translation and signaling		P32318	-6.1333	Saccharomyces cerevisiae	THI4	Thiamine thiazole synthase	Stress response
Q9UVF3	8.37856	Candida lipolytica	ACT1	Actin	Stress response
P08843	8.49686	Aspergillus nidulans	alcA	Alcohol dehydrogenase	Stress response
Q92405	5.59698	Aspergillus fumigatus	catB	Catalase B	Stress response
Q01556	5.59698	Trichophyton rubrum	COX2	Cytochrome c oxidase subunit 2	Stress response
G5EAZ2	7.25441	Aspergillus nidulans	thiA	Thiamine thiazole synthase	Stress response
C4YNP4	5.59698	Candida albicans	THI4	Thiamine thiazole synthase	Stress response

## Sheet: 10 days
Up regulated							Down regulated
Accession	log2FC	Organism	Gene	Protein	Function		Accession	log2FC	Organism	Gene	Protein	Function
P05694	6.42903	Saccharomyces cerevisiae	MET6	5-methyltetrahydropteroyltriglutamate--homocysteine methyltransferase	Aminoacid metabolism		Q9C2U9	-2.02604	Fusarium fujikuroi	GLN1	Glutamine synthetase	Aminoacid metabolism
Q9UT19	6.11128	Schizosaccharomyces pombe	met26	5-methyltetrahydropteroyltriglutamate--homocysteine methyltransferase	Aminoacid metabolism		P00369	-7.01372	Neurospora crassa	gdh	NADP-specific glutamate dehydrogenase	Aminoacid metabolism
Q9HFR6	6.56501	Tuber borchii	GDH	NADP-specific glutamate dehydrogenase	Aminoacid metabolism		Q96VJ7	-1.1581	Fusarium fujikuroi	GDH2	NADP-specific glutamate dehydrogenase	Aminoacid metabolism
P34898	6.27889	Neurospora crassa	for	Serine hydroxymethyltransferase, cytosolic	Aminoacid metabolism		P48466	-6.73601	Neurospora crassa	eth-1	S-adenosylmethionine synthase	Aminoacid metabolism
O13426	5.92162	Candida albicans	SHM2	Serine hydroxymethyltransferase, cytosolic	Aminoacid metabolism		P40108	-6.63013	Cladosporium herbarum	CLAH10	Aldehyde dehydrogenase	Carbohydrate metabolic process
Q4I1N3	1.25893	Fusarium graminearum	MET3	Sulfate adenylyltransferase	Aminoacid metabolism		P42041	-5.53155	Alternaria alternata	ALTA10	Aldehyde dehydrogenase	Carbohydrate metabolic process
P24918	5.44568	Neurospora crassa	nuo78	NADH-ubiquinone oxidoreductase 78 kDa subunit, mitochondrial	ATP metabolic process		Q7RV85	-9.67171	Neurospora crassa	emp-7	Enolase	Carbohydrate metabolic process
P07038	8.45194	Neurospora crassa	pma-1	Plasma membrane ATPase	ATP metabolic process		P42040	-6.92696	Cladosporium herbarum	ENO	Enolase	Carbohydrate metabolic process
Q07421	1.44449	Histoplasma capsulatum	PMA1	Plasma membrane ATPase	ATP metabolic process		P54118	-8.44277	Neurospora crassa	gpd-1	Glyceraldehyde-3-phosphate dehydrogenase	Carbohydrate metabolic process
P28876	7.49063	Schizosaccharomyces pombe	pma2	Plasma membrane ATPase 2	ATP metabolic process		P87197	-7.92102	Trichoderma atroviride	gpd1	Glyceraldehyde-3-phosphate dehydrogenase	Carbohydrate metabolic process
P17255	5.132	Saccharomyces cerevisiae	VMA1	V-type proton ATPase catalytic subunit A	ATP metabolic process		Q9HGY7	-7.72922	Aspergillus oryzae	gpdA	Glyceraldehyde-3-phosphate dehydrogenase	Carbohydrate metabolic process
P48826	1.16465	Aspergillus niger	gsdA	Glucose-6-phosphate 1-dehydrogenase	Carbohydrate metabolic process		Q9P931	-5.74948	Aspergillus nidulans	pgmB	Phosphoglucomutase	Carbohydrate metabolic process
Q7S986	5.92162	Neurospora crassa	pgi-1	Glucose-6-phosphate isomerase	Carbohydrate metabolic process		P14228	-7.87541	Trichoderma reesei	pgk1	Phosphoglycerate kinase	Carbohydrate metabolic process
Q00640	8.22438	Blumeria graminis	GPD	Glyceraldehyde-3-phosphate dehydrogenase	Carbohydrate metabolic process		P38667	-5.27474	Neurospora crassa	pgk-1	Phosphoglycerate kinase	Carbohydrate metabolic process
Q6CCU7	6.42903	Candida lipolytica	GPD	Glyceraldehyde-3-phosphate dehydrogenase	Carbohydrate metabolic process		P23295	-6.83464	Fusarium oxysporum	CYP55A1	NADP nitrous oxide-forming nitric oxide reductase	Cell redox homeostasis
P32636	7.10081	Agaricus bisporus	gpd2	Glyceraldehyde-3-phosphate dehydrogenase 2	Carbohydrate metabolic process		O00098	-7.09557	Aspergillus nidulans	citA	Citrate synthase, mitochondrial	Mitochondrial functioning
P31865	1.09886	Trichoderma reesei	pki1	Pyruvate kinase	Carbohydrate metabolic process		P07144	-6.25598	Neurospora crassa	B7H23.070	Mitochondrial outer membrane protein porin	Mitochondrial functioning
P15019	6.27889	Saccharomyces cerevisiae	TAL1	Transaldolase	Carbohydrate metabolic process		A4QVP2	-7.50796	Magnaporthe oryzae	TIF1	ATP-dependent RNA helicase eIF4A	Protein biosynthesis
Q59KI0	5.132	Candida albicans	UGP1	UTP--glucose-1-phosphate uridylyltransferase	Carbohydrate metabolic process		P23301	-7.09557	Saccharomyces cerevisiae	HYP2	Eukaryotic translation initiation factor 5A-1	Protein biosynthesis
O00087	5.70319	Schizosaccharomyces pombe	dld1	Dihydrolipoyl dehydrogenase, mitochondrial	Cell redox homeostasis		P0C1H8	-6.63013	Rhizopus delemar	cyp1	Peptidyl-prolyl cis-trans isomerase A2	Protein biosynthesis
Q8X097	7.90366	Neurospora crassa	B14D6.310	Probable ATP-citrate synthase subunit 1	Lipid metabolism		P10255	-5.93877	Neurospora crassa	csr-1	Peptidyl-prolyl cis-trans isomerase, mitochondrial	Protein biosynthesis
P49382	6.56501	Candida sphaerica	AAC	ADP,ATP carrier protein	Membrane traficking		P40303	-5.27474	Saccharomyces cerevisiae	PRE6	Proteasome subunit alpha type-4	Regulation, translation and signaling
P24487	8.45194	Schizosaccharomyces pombe	atp1	ATP synthase subunit alpha, mitochondrial	Mitochondrial functioning		P87252	-1.23174	Neurospora crassa	hex-1	Woronin body major protein	Regulation, translation and signaling
P34085	7.62117	Neurospora crassa	cit-1	Citrate synthase, mitochondrial	Mitochondrial functioning		Q01291	-7.82831	Neurospora crassa	rps-0	40S ribosomal protein S0	Regulation, translation and signaling
P51044	7.49063	Aspergillus niger	cit-1	Citrate synthase, mitochondrial	Mitochondrial functioning		Q09179	-5.53155	Schizosaccharomyces pombe	rpl1001	60S ribosomal protein L10-A	Regulation, translation and signaling
Q9HGY9	6.42903	Aspergillus oryzae	gpdA	Fructose-bisphosphate aldolase	Mitochondrial functioning		J9N5G7	-8.34576	Fusarium oxysporum	sti35	Thiamine thiazole synthase	Stress response
Q9P727	5.70319	Neurospora crassa	tca-8	Succinate--CoA ligase [ADP-forming] subunit alpha, mitochondrial	Mitochondrial functioning		P23617	-7.67701	Fusarium solani	sti35	Thiamine thiazole synthase	Stress response
P34825	8.30429	Trichoderma reesei	tef1	Elongation factor 1-alpha	Protein biosynthesis		Q5ANB7	-6.39177	Candida albicans	THI4	Thiamine thiazole synthase	Stress response
Q9Y713	7.10081	Aspergillus oryzae	tef1	Elongation factor 1-alpha	Protein biosynthesis
O14460	6.27889	Schizosaccharomyces pombe	eft201	Elongation factor 2	Protein biosynthesis
Q96X45	1.32527	Neurospora crassa	cot-3	Elongation factor 2	Protein biosynthesis
P27770	5.92162	Neurospora crassa	rps-17	40S ribosomal protein S17	Regulation, translation and signaling
P05750	6.56501	Saccharomyces cerevisiae	RPS3	40S ribosomal protein S3	Regulation, translation and signaling
O43105	6.80368	Neurospora crassa	crp-15	40S ribosomal protein S7	Regulation, translation and signaling
P52810	6.11128	Podospora anserina	RPS9	40S ribosomal protein S9	Regulation, translation and signaling
Q7RVN0	5.70319	Neurospora crassa	rpl-11	60S ribosomal protein L11	Regulation, translation and signaling
O59953	5.70319	Neurospora crassa	rpl-5	60S ribosomal protein L5	Regulation, translation and signaling
Q6FR65	7.0084	Candida glabrata	GSP1	GTP-binding nuclear protein GSP1/Ran	Regulation, translation and signaling
Q2HH38	5.92162	Chaetomium globosum	HTB1	Histone H2B	Regulation, translation and signaling
Q9P546	6.42903	Schizosaccharomyces pombe	rps002	40S ribosomal protein S0-B	Regulation, translation and signaling
C7YTD6	7.18766	Fusarium solani	RPS1	40S ribosomal protein S1	Regulation, translation and signaling
Q00616	6.42903	Cylindrocarpon lichenicola	CYP55A2	Cytochrome P450 55A2	Stress response
Q5B2V1	9.20124	Aspergillus nidulans	hsp70	Heat shock 70 kDa protein	Stress response
O74225	1.47686	Neurospora crassa	hsp88	Heat shock protein hsp88	Stress response
P41797	7.62117	Candida albicans	SSA1	Heat shock protein SSA1	Stress response
C7Z8P6	7.49063	Fusarium solani	NECHADRAFT_61890	Thiamine thiazole synthase	Stress response
